# Supplementary material for: Analysis on morphological characteristics and identification of candidate genes during the flowering development of alfalfa
Source: Front Plant Sci. 2024 Aug 13;15:1426838. doi: 10.3389/fpls.2024.1426838 (PMC11347289; doi:10.3389/fpls.2024.1426838)
Supplement: Supplementary file 2 [file Table1.xlsx]

## Sheet: Sheet1
Table S1 Primer sequences used for qRT-PCR analysis in this article
Gene ID	Description	Forward Primer（5' - 3'）	Reverse Primer（5' - 3'）
MS.gene46308	Auxin-induced protein 22E	AGGTACAAGTAGTTGGGTGGC	CTCAAATAAGGTGCACCAGCC
MS.gene99532	auxin-induced protein IAA4	GCGACTGGATGCTAGTTGGA	CCACAACCCAAACCTCTAGC
MS.gene01580	shaggy-related protein kinase eta	GCGTGTCGTAGGAACTGGAT	TGGTCCATCACACGCATCAA
MS.gene78361	ETHYLENE INSENSITIVE 3-like 3 protein	TTTATCAGGACACGGGGTGC	TGAGAATAGTGCAGCGGTGG
MS.gene54192	protein TIFY 10a isoform X3	TGCTGCAAGGGCACCTTATC	GTGTTGCGGTGAATGTGGTG
MS.gene027880	transcription factor MYC3	GGCAGCGTTAATGGAGCTTG	TCCCCATTTTCACGGTTGCT
MS.gene81929	auxin response factor 2	AGCATGCCGTCATCTGTGAT	ATGAACTGGCTCGTCCTTGG
MS.gene44935	serine/threonine-protein kinase SRK2I	TTGGATGGAAGCCCAACTCC	ATATGCCGGAGTTCCCACAG
MS.gene01272	pathogenesis-related protein 1C	TATGTGAACGCCCACAACGA	ATCGACAATCACCCTTGCGT
MS.gene99108	auxin response factor 8	AGGGCTAGTCCATCCGAGTT	CCATGTACCTGCGGACACTT
MS.gene069884	auxin-responsive AUX/IAA family protein	GGTTGGCCACCAATTCGTTC	TGTTGTTGTGCTGTTGAGTCTG
MS.gene069194	abscisic acid receptor PYR1	ACACCACCTAACACTCCCCT	GAGAAGCCTGGAGCATTGGT
	MsActin	GACAATGGAACTGGAATGG	CAATACCGTGCTCAATGG
