# Supplementary material for: Analysis on morphological characteristics and identification of candidate genes during the flowering development of alfalfa
Source: Front Plant Sci. 2024 Aug 13;15:1426838. doi: 10.3389/fpls.2024.1426838 (PMC11347289; doi:10.3389/fpls.2024.1426838)
Supplement: Supplementary file 3 [file Table2.xlsx]

## Sheet: Sheet1
Table S2 Summary of sequencing data
#SampleID	Clean reads	Clean bases	GC(%)	N(%)	Q20(%)	Q30(%)
G5-S1-1	23054544	6903281287	41.92	0.01	97.62	95.56
G5-S1-2	22883251	6849852474	41.83	0.01	97.65	95.67
G5-S1-3	21854126	6541338063	41.87	0	97.71	95.8
G5-S2-1	21699361	6489827155	41.93	0	97.88	96.1
G5-S2-2	23526401	7013313392	42.94	0.01	97.81	95.99
G5-S2-3	19824800	5916508874	42.48	0.01	98.36	96.84
G5-S3-1	19763138	5907454669	42.44	0.01	97.45	95.16
G5-S3-2	21529592	6441522418	42.49	0.01	98.18	96.56
G5-S3-3	22327403	6583771760	41.43	0.01	97.68	95.78
MG5-S1-1	23237592	6952550919	41.77	0.01	97.88	96.03
MG5-S1-2	21976752	6577237087	42.12	0.01	97.54	95.5
MG5-S1-3	22859449	6842572223	41.74	0.01	97.61	95.58
MG5-S2-1	22658479	6782825887	41.82	0.01	97.47	95.34
MG5-S2-2	22297718	6672756442	41.98	0.01	97.75	95.84
MG5-S2-3	21489714	6422796898	41.9	0	97.8	95.94
MG5-S3-1	22031515	6593158737	41.58	0.01	97.49	95.36
MG5-S3-2	22194342	6631870543	41.61	0	97.85	96.01
MG5-S3-3	21992416	6569916878	42.68	0.01	98.52	97.13
