# Supplementary material for: Analysis on morphological characteristics and identification of candidate genes during the flowering development of alfalfa
Source: Front Plant Sci. 2024 Aug 13;15:1426838. doi: 10.3389/fpls.2024.1426838 (PMC11347289; doi:10.3389/fpls.2024.1426838)
Supplement: Supplementary file 4 [file Table3.xlsx]

## Sheet: Sheet1
Table S3 Summary of genome mapping information
Sample	Total Reads	Mapped Reads	Uniq Mapped Reads	Multiple Map Reads	Reads Map to '+'	Reads Map to '-'
G5-S1-1	46109088	41,989,022 (91.06%)	22,079,542 (47.89%)	19,909,480 (43.18%)	39,462,909 (85.59%)	39,436,952 (85.53%)
G5-S1-2	45766502	41,311,851 (90.27%)	21,589,373 (47.17%)	19,722,478 (43.09%)	39,003,583 (85.22%)	38,992,327 (85.20%)
G5-S1-3	43708252	39,798,592 (91.06%)	20,535,222 (46.98%)	19,263,370 (44.07%)	37,873,907 (86.65%)	37,863,923 (86.63%)
G5-S2-1	43398722	38,347,253 (88.36%)	19,546,720 (45.04%)	18,800,533 (43.32%)	36,596,874 (84.33%)	36,584,987 (84.30%)
G5-S2-2	47052802	39,273,120 (83.47%)	19,555,206 (41.56%)	19,717,914 (41.91%)	37,954,523 (80.66%)	37,958,126 (80.67%)
G5-S2-3	39649600	33,280,174 (83.94%)	16,689,301 (42.09%)	16,590,873 (41.84%)	32,018,701 (80.75%)	32,015,257 (80.75%)
G5-S3-1	39526276	31,207,730 (78.95%)	16,039,004 (40.58%)	15,168,726 (38.38%)	29,561,897 (74.79%)	29,551,398 (74.76%)
G5-S3-2	43059184	35,201,656 (81.75%)	18,151,266 (42.15%)	17,050,390 (39.60%)	33,269,676 (77.26%)	33,257,219 (77.24%)
G5-S3-3	44654806	38,776,961 (86.84%)	19,322,339 (43.27%)	19,454,622 (43.57%)	37,638,972 (84.29%)	37,628,981 (84.27%)
MG5-S1-1	46475184	41,784,879 (89.91%)	21,805,727 (46.92%)	19,979,152 (42.99%)	39,460,880 (84.91%)	39,402,297 (84.78%)
MG5-S1-2	43953504	38,383,334 (87.33%)	20,168,726 (45.89%)	18,214,608 (41.44%)	36,068,303 (82.06%)	36,042,312 (82.00%)
MG5-S1-3	45718898	41,243,288 (90.21%)	21,535,315 (47.10%)	19,707,973 (43.11%)	38,989,511 (85.28%)	38,933,270 (85.16%)
MG5-S2-1	45316958	41,173,498 (90.86%)	21,029,401 (46.41%)	20,144,097 (44.45%)	39,248,304 (86.61%)	39,237,979 (86.59%)
MG5-S2-2	44595436	39,426,357 (88.41%)	20,423,248 (45.80%)	19,003,109 (42.61%)	37,343,534 (83.74%)	37,308,737 (83.66%)
MG5-S2-3	42979428	38,344,229 (89.22%)	19,568,498 (45.53%)	18,775,731 (43.69%)	36,630,703 (85.23%)	36,607,592 (85.17%)
MG5-S3-1	44063030	39,122,820 (88.79%)	20,647,070 (46.86%)	18,475,750 (41.93%)	36,621,422 (83.11%)	36,601,470 (83.07%)
MG5-S3-2	44388684	38,670,699 (87.12%)	20,040,371 (45.15%)	18,630,328 (41.97%)	36,615,310 (82.49%)	36,607,970 (82.47%)
MG5-S3-3	43984832	35,341,798 (80.35%)	18,120,976 (41.20%)	17,220,822 (39.15%)	33,781,807 (76.80%)	33,753,585 (76.74%)
