# Supplementary material for: Analysis on morphological characteristics and identification of candidate genes during the flowering development of alfalfa
Source: Front Plant Sci. 2024 Aug 13;15:1426838. doi: 10.3389/fpls.2024.1426838 (PMC11347289; doi:10.3389/fpls.2024.1426838)
Supplement: Supplementary file 5 [file Table4.xlsx]

## Sheet: Sheet1
Table S4 Statistical summary of the number of DEGs for G5 and MG5 in three periods
#ID	gene_name	nr_symbol	G5-1_vs_G5-2_DESeq2_FDR	G5-1_vs_G5-2_DESeq2_log2FC	G5-1_vs_G5-2_DESeq2_(FDR_0.01_FC_2)_regulated	G5-1_vs_G5-3_DESeq2_FDR	G5-1_vs_G5-3_DESeq2_log2FC	G5-1_vs_G5-3_DESeq2_(FDR_0.01_FC_2)_regulated	G5-2_vs_G5-3_DESeq2_FDR	G5-2_vs_G5-3_DESeq2_log2FC	G5-2_vs_G5-3_DESeq2_(FDR_0.01_FC_2)_regulated	MG5-1_vs_MG5-2_DESeq2_FDR	MG5-1_vs_MG5-2_DESeq2_log2FC	MG5-1_vs_MG5-2_DESeq2_(FDR_0.01_FC_2)_regulated	MG5-1_vs_MG5-3_DESeq2_FDR	MG5-1_vs_MG5-3_DESeq2_log2FC	MG5-1_vs_MG5-3_DESeq2_(FDR_0.01_FC_2)_regulated	MG5-2_vs_MG5-3_DESeq2_FDR	MG5-2_vs_MG5-3_DESeq2_log2FC	MG5-2_vs_MG5-3_DESeq2_(FDR_0.01_FC_2)_regulated
MS.gene000020	MS.gene000020	LOC11425400	0.0616031	-1.44242	normal	9.11414e-13	-3.16886	down	0.0927761	-1.64055	normal	0.122484	-1.24548	normal	0.0390064	-2.0909	normal	0.559065	-0.79994	normal
MS.gene000021	MS.gene000021	LOC11425400	0.0161236	-1.46552	normal	4.13642e-26	-5.3674	down	--	--	--	0.0121386	-1.73354	normal	1.65344e-06	-6.92437	down	--	--	--
MS.gene000027	MS.gene000027	LOC25488707	3.11308e-06	1.03576	up	0.836585	-0.0812411	normal	0.00078967	-1.04037	down	--	--	--	--	--	--	--	--	--
MS.gene00003	MS.gene00003	LOC11443310	--	--	--	0.451769	0.549772	normal	0.00852616	3.34123	up	--	--	--	0.00157659	1.91975	up	0.0460106	1.91101	normal
MS.gene000040	MS.gene000040	--	0.261129	0.914419	normal	0.00284231	1.50078	up	0.473123	0.653648	normal	--	--	--	--	--	--	--	--	--
MS.gene000042	MS.gene000042	LOC11405735	2.05478e-13	6.14742	up	--	--	--	0.00307766	-1.96064	down	8.45839e-06	3.49031	up	0.029078	1.9365	normal	2.79431e-05	-1.51205	down
MS.gene000047	MS.gene000047	LOC11445558	0.407544	0.629831	normal	0.0351515	-1.79184	normal	0.0245733	-2.3348	normal	0.271407	-0.558683	normal	1.77485e-06	-1.22997	down	0.0936252	-0.626913	normal
MS.gene000049	MS.gene000049	--	0.468025	0.706595	normal	0.00926213	-2.28243	down	--	--	--	0.0139915	1.37784	normal	0.366174	1.04884	normal	0.845502	-0.291315	normal
MS.gene000054	MS.gene000054	LOC11411871	--	--	--	--	--	--	0.530447	0.846796	normal	0.789464	0.169284	normal	1.1966e-06	1.31818	up	1.70897e-07	1.18722	up
MS.gene000056	MS.gene000056	--	--	--	--	--	--	--	--	--	--	--	--	--	0.00821915	1.81382	up	0.65983	0.350108	normal
MS.gene000074	MS.gene000074	LOC25488259	0.694569	-0.235626	normal	0.00740819	-0.609977	normal	0.673785	-0.287325	normal	0.13336	-0.744955	normal	5.28251e-06	-1.67827	down	0.0583289	-0.887858	normal
MS.gene000075	MS.gene000075	LOC25488258	0.514978	0.660075	normal	0.638813	0.270446	normal	0.821618	-0.297847	normal	0.658764	-0.365652	normal	0.00365315	-1.57803	down	0.0342675	-1.17281	normal
MS.gene000081	MS.gene000081	--	0.00188015	-0.787137	normal	0.618509	0.298695	normal	0.0312691	1.16186	normal	0.000388962	-1.30824	down	4.92964e-11	-2.34596	down	0.0563033	-0.992415	normal
MS.gene000089	MS.gene000089	LOC11435663	0.000259337	-1.47052	down	0.000152352	-1.45063	down	0.90696	0.0971663	normal	0.592962	-2.36545	normal	0.33189	-0.790203	normal	0.686467	1.61631	normal
MS.gene000091	MS.gene000091	LOC11432722	0.460991	-0.316828	normal	0.107721	0.698021	normal	0.0123974	1.09976	normal	0.00057562	1.87796	up	3.17699e-29	3.68361	up	4.71179e-07	1.84479	up
MS.gene000098	MS.gene000098	LOC11439462	0.869693	-0.110363	normal	0.0200425	1.03787	normal	0.00713262	1.22212	up	0.362538	-0.63827	normal	0.459952	0.395367	normal	0.0126535	1.07495	normal
MS.gene000100	MS.gene000100	LOC25483531	0.865103	0.118793	normal	0.155947	-1.03788	normal	--	--	--	0.904416	-0.127566	normal	0.00102437	-2.13318	down	--	--	--
MS.gene000108	MS.gene000108	LOC25479628	0.0122846	1.19959	normal	0.571655	-0.179053	normal	0.0153084	-1.30852	normal	1.64856e-06	1.83172	up	0.00929551	0.934059	normal	0.00125808	-0.855543	normal
MS.gene000110	MS.gene000110	LOC25483522	0.000183154	-1.1435	down	0.00545532	-0.711914	normal	0.285261	0.510939	normal	0.0303663	-1.21434	normal	0.00138773	-1.40005	down	0.876179	-0.142752	normal
MS.gene000113	MS.gene000113	LOC25483516	9.29922e-23	1.99665	up	0.884373	0.396534	normal	0.594789	-1.52707	normal	0.0479988	0.933766	normal	0.188489	-0.68441	normal	0.000268808	-1.575	down
MS.gene00012	MS.gene00012	--	0.175273	1.26505	normal	2.00367e-06	-3.34644	down	--	--	--	0.873357	0.204889	normal	2.97462e-16	-3.78334	down	8.09911e-13	-3.93649	down
MS.gene000121	MS.gene000121	LOC11437913	0.456966	-0.219586	normal	1.06659e-12	-1.47304	down	0.000210208	-1.17756	down	0.263618	-0.633236	normal	0.00978421	-1.8068	down	0.206451	-1.12488	normal
MS.gene000132	MS.gene000132	LOC11439596	8.12787e-15	2.69365	up	7.47175e-05	1.51192	up	0.00595768	-1.09934	down	0.00593245	1.85129	up	0.239036	0.772509	normal	0.0422422	-1.03932	normal
MS.gene000133	MS.gene000133	LOC11439098	0.524519	0.428345	normal	0.0195152	-0.844939	normal	0.0798996	-1.20361	normal	0.345575	-0.69391	normal	1.83801e-07	-2.53002	down	0.0170699	-1.79499	normal
MS.gene000139	MS.gene000139	LOC11435816	0.43927	0.373852	normal	0.00152007	1.33186	up	0.00169349	1.03722	up	0.506699	-0.561185	normal	0.196611	0.658432	normal	0.000431841	1.25518	up
MS.gene000141	MS.gene000141	LOC11438662	0.00587179	-0.668463	normal	8.69628e-12	-1.50501	down	0.0248532	-0.75382	normal	0.85689	-0.399312	normal	0.00208673	-3.1902	down	0.000524555	-2.7355	down
MS.gene000142	MS.gene000142	LOC11439099	0.0396762	-1.246	normal	0.00886685	-1.41378	down	0.937955	-0.0849479	normal	--	--	--	--	--	--	--	--	--
MS.gene000144	MS.gene000144	LOC11440133	0.0170058	-2.99886	normal	9.36897e-05	-3.30724	down	0.924578	-0.232983	normal	0.827014	-0.582276	normal	0.883408	-0.222588	normal	0.794105	0.413481	normal
MS.gene000152	MS.gene000152	LOC11441450	0.216028	-0.66999	normal	0.00430797	-1.55507	down	--	--	--	0.784975	-0.241796	normal	0.0115232	-1.27072	normal	0.109311	-0.984468	normal
MS.gene000153	MS.gene000153	LOC11441090	0.141822	0.3905	normal	1.46743e-09	1.14902	up	0.00225188	0.839296	normal	0.693956	0.247006	normal	0.00198242	0.97636	normal	0.0202328	0.776826	normal
MS.gene000155	MS.gene000155	LOC11444733	0.075764	0.722342	normal	7.47858e-10	1.76828	up	0.00214638	1.12365	up	0.00299403	1.2129	up	1.69453e-14	2.14564	up	0.00786619	0.9763	normal
MS.gene000156	MS.gene000156	LOC11444734	0.00699896	1.43929	up	0.0345442	1.11764	normal	0.762447	-0.240151	normal	1.10142e-05	2.54474	up	0.00493089	1.69083	up	0.107037	-0.809455	normal
MS.gene000161	MS.gene000161	--	0.00204719	-1.41175	down	0.52362	0.28165	normal	2.75829e-05	1.77614	up	0.156755	-0.916605	normal	0.886784	-0.113398	normal	0.137328	0.837531	normal
MS.gene000162	MS.gene000162	LOC25484065	0.00214418	-0.876709	normal	0.538103	0.266189	normal	0.00101301	1.22629	up	0.368036	0.44856	normal	0.000571774	1.48561	up	0.00461998	1.07517	up
MS.gene000163	MS.gene000163	LOC25484068	0.0342637	-0.999522	normal	0.295555	0.419448	normal	0.00449207	1.49943	up	0.387288	0.625565	normal	0.0075449	1.36101	up	0.202959	0.784522	normal
MS.gene000168	MS.gene000168	LOC25484073	2.36012e-72	9.51063	up	1.25538e-51	8.00354	up	5.32848e-05	-1.42453	down	9.41419e-05	4.63175	up	0.0104974	2.94788	normal	0.00414109	-1.63566	down
MS.gene000171	MS.gene000171	LOC25484078	9.80013e-05	1.1676	up	0.261606	0.361773	normal	0.0498652	-0.730077	normal	0.000190074	1.42524	up	0.867451	0.118417	normal	0.0229353	-1.26903	normal
MS.gene000176	MS.gene000176	LOC25486871	0.0046718	-3.05106	down	0.0201514	2.34111	normal	--	--	--	0.0365248	2.36733	normal	1.79945e-13	3.7441	up	0.138525	1.41951	normal
MS.gene000177	MS.gene000177	LOC25486872	4.44796e-06	-1.1978	down	0.00174612	-1.09862	down	0.806492	0.180972	normal	0.897944	-0.136932	normal	0.85786	0.0997229	normal	0.675401	0.278078	normal
MS.gene000179	MS.gene000179	LOC11424653	0.00369376	1.2872	up	6.7463e-15	2.85425	up	0.000106614	1.65176	up	0.00289946	1.54273	up	3.01318e-17	2.43647	up	0.0420272	0.930509	normal
MS.gene000182	MS.gene000182	LOC11443738	--	--	--	--	--	--	--	--	--	--	--	--	2.13732e-07	5.21659	up	0.00817335	1.96374	up
MS.gene000191	MS.gene000191	--	1.12508e-06	6.34948	up	--	--	--	0.309513	-1.20493	normal	--	--	--	--	--	--	--	--	--
MS.gene000194	MS.gene000194	--	--	--	--	0.664674	-0.334749	normal	--	--	--	0.0130954	-1.43803	normal	0.0026078	-1.32278	down	0.873558	0.158154	normal
MS.gene000206	MS.gene000206	LOC25496073	--	--	--	5.23098e-15	4.27585	up	8.40578e-17	6.05141	up	1.15098e-09	5.47312	up	1.23163e-66	7.96744	up	0.000452373	2.52802	up
MS.gene000208	MS.gene000208	LOC25496073	0.121224	-1.98345	normal	6.55908e-11	2.53207	up	0.00454211	4.59981	up	3.71675e-14	4.00959	up	9.25249e-106	6.54885	up	3.49043e-09	2.57428	up
MS.gene000209	MS.gene000209	LOC25496073	--	--	--	3.58473e-08	3.90005	up	1.67422e-11	6.52787	up	2.00324e-17	5.30014	up	2.5329e-65	7.64255	up	9.25048e-10	2.37444	up
MS.gene000211	MS.gene000211	LOC25496073	--	--	--	1.95877e-09	3.51535	up	2.84809e-06	4.1796	up	--	--	--	6.7916e-23	7.68869	up	3.39906e-08	3.88433	up
MS.gene000230	MS.gene000230	LOC25487167	--	--	--	--	--	--	--	--	--	0.000103884	5.50529	up	0.000320908	4.61085	up	0.306337	-0.843499	normal
MS.gene000233	MS.gene000233	LOC25487170	1.11794e-07	3.13873	up	4.93808e-11	3.88338	up	0.118126	0.831017	normal	0.00163335	3.4833	up	3.89781e-06	4.06691	up	0.272432	0.618374	normal
MS.gene000237	MS.gene000237	LOC25487173	0.00799872	-1.29293	down	7.82594e-10	-4.05401	down	--	--	--	--	--	--	--	--	--	--	--	--
MS.gene000238	MS.gene000238	LOC25487174	--	--	--	0.708312	0.433334	normal	0.0394203	2.61747	normal	--	--	--	6.22929e-14	4.95761	up	1.96778e-18	4.40398	up
MS.gene000242	MS.gene000242	--	0.00827732	-1.46959	down	3.59647e-09	-2.41064	down	0.35525	-0.853281	normal	0.316844	-0.577199	normal	0.00111964	-1.80521	down	0.116069	-1.17952	normal
MS.gene000257	MS.gene000257	LOC11436577	0.00783711	-1.91002	down	0.0167084	1.34288	normal	6.68914e-06	3.3299	up	0.665639	-0.479677	normal	5.79749e-07	2.33009	up	1.46074e-10	2.83995	up
MS.gene000259	MS.gene000259	LOC11431467	0.653901	-0.171348	normal	0.191998	0.35474	normal	0.14214	0.606555	normal	7.92115e-12	-2.1234	down	0.00612222	-1.09197	down	0.0190188	1.07338	normal
MS.gene000291	MS.gene000291	LOC25481421	0.927572	0.092039	normal	0.0203524	1.50029	normal	0.061555	1.495	normal	0.707442	-0.401548	normal	6.87313e-06	1.66416	up	3.5281e-05	2.10624	up
MS.gene000298	MS.gene000298	LOC120575947	0.133305	0.663035	normal	0.270751	0.599943	normal	0.982937	0.0178116	normal	0.00886469	1.00195	up	0.00585011	0.874884	normal	0.86199	-0.0826484	normal
MS.gene000304	MS.gene000304	LOC25483437	0.0005147	-2.27953	down	0.00164737	-1.80655	down	--	--	--	0.0667857	-1.92421	normal	0.0018817	-2.93599	down	--	--	--
MS.gene000320	MS.gene000320	--	0.000911791	-1.16308	down	0.00916891	-0.730367	normal	0.299055	0.514067	normal	0.527217	-0.380164	normal	0.00783879	-0.721829	normal	0.472433	-0.29699	normal
MS.gene000322	MS.gene000322	LOC25492018	1.13176e-28	10.127	up	3.73817e-15	8.16692	up	6.40423e-05	-1.87841	down	2.46616e-06	5.1944	up	0.00169985	3.40574	up	0.00137454	-1.74275	down
MS.gene000325	MS.gene000325	LOC11436526	0.000185082	1.65484	up	0.00062568	1.76738	up	0.818551	0.191727	normal	0.0104088	1.37194	normal	0.127192	1.13373	normal	0.857423	-0.193885	normal
MS.gene000328	MS.gene000328	LOC11438912	2.86381e-08	-1.22775	down	5.55278e-12	-1.91478	down	0.149829	-0.609386	normal	0.80803	0.146986	normal	0.730372	0.118577	normal	0.965422	0.0172237	normal
MS.gene000342	MS.gene000342	LOC25499790	0.125239	1.24663	normal	0.277832	-1.16472	normal	0.00663094	-2.34302	down	0.46741	0.659108	normal	0.578884	-0.544875	normal	0.136276	-1.15538	normal
MS.gene00035	MS.gene00035	LOC25486320	--	--	--	--	--	--	--	--	--	0.50626	-0.970456	normal	3.46466e-05	-3.55556	down	--	--	--
MS.gene000355	MS.gene000355	LOC25484251	0.443172	1.17132	normal	--	--	--	--	--	--	0.843807	0.253353	normal	1.17241e-05	-2.61009	down	--	--	--
MS.gene000356	MS.gene000356	LOC25484253	--	--	--	--	--	--	--	--	--	0.738393	-0.312896	normal	0.00180667	-1.89742	down	--	--	--
MS.gene000372	MS.gene000372	--	0.0313102	1.92748	normal	0.0298033	1.44003	normal	0.686029	-0.417554	normal	0.000309631	1.34749	up	4.48474e-16	2.22495	up	0.00320185	0.920121	normal
MS.gene000374	MS.gene000374	--	1.05583e-42	7.9703	up	8.93138e-22	6.68725	up	0.0254663	-1.21185	normal	0.000553864	4.44714	up	0.182186	1.88607	normal	4.52538e-06	-2.51104	down
MS.gene000390	MS.gene000390	LOC11441033	--	--	--	--	--	--	--	--	--	0.617685	-0.361633	normal	4.95861e-05	-1.82219	down	0.0172985	-1.41529	normal
MS.gene000392	MS.gene000392	LOC11443109	0.684301	0.203562	normal	0.0257598	0.882727	normal	0.14022	0.758484	normal	0.956532	-0.0544002	normal	0.00537811	1.06834	up	0.000721628	1.16027	up
MS.gene000400	MS.gene000400	LOC11441035	0.0715016	0.912101	normal	0.00388166	-3.2115	down	0.00010151	-4.05565	down	0.192564	0.560666	normal	0.00114221	-1.25261	down	3.34935e-06	-1.76992	down
MS.gene000409	MS.gene000409	LOC25501965	1.37271e-08	-2.19379	down	7.13328e-23	-2.41	down	0.852951	-0.147097	normal	--	--	--	0.551099	0.520661	normal	--	--	--
MS.gene000413	MS.gene000413	--	0.903162	-0.0491858	normal	6.57611e-05	1.63248	up	0.000124359	1.76271	up	0.0286389	0.734373	normal	3.28373e-15	2.02406	up	9.29788e-07	1.33314	up
MS.gene000414	MS.gene000414	LOC25501971	0.00793709	-1.30645	down	0.00270191	-1.35973	down	--	--	--	0.0573203	-0.825669	normal	0.000768416	-1.40558	down	0.315948	-0.535934	normal
MS.gene000417	MS.gene000417	LOC25501973	0.712045	0.357428	normal	0.774703	-0.301778	normal	0.531747	-0.572768	normal	0.851648	0.16019	normal	0.00195856	-1.12763	down	0.0101398	-1.24878	normal
MS.gene000421	MS.gene000421	LOC25501978	--	--	--	--	--	--	--	--	--	--	--	--	9.77878e-13	3.87131	up	0.061361	1.52145	normal
MS.gene000423	MS.gene000423	LOC25501979	0.983747	-0.0239729	normal	0.963373	0.0514266	normal	--	--	--	0.443973	0.638615	normal	0.000305927	1.77327	up	0.000202509	1.17887	up
MS.gene000427	MS.gene000427	LOC11427537	3.53004e-07	3.07583	up	1.12288e-06	1.9888	up	0.171379	-1.00028	normal	0.00202122	2.01407	up	0.000231915	1.61681	up	0.635952	-0.362387	normal
MS.gene000429	MS.gene000429	LOC11442990	--	--	--	--	--	--	--	--	--	0.331124	-0.615898	normal	1.6459e-05	-2.03394	down	0.0262478	-1.37444	normal
MS.gene000445	MS.gene000445	LOC25497776	0.00324612	1.45009	up	0.0111954	1.26159	normal	0.889527	-0.113041	normal	--	--	--	0.0956523	0.94448	normal	0.12813	0.966809	normal
MS.gene000454	MS.gene000454	--	2.24707e-06	2.88766	up	--	--	--	0.21322	-0.916017	normal	--	--	--	--	--	--	0.879279	0.162656	normal
MS.gene000462	MS.gene000462	--	0.00845613	-1.58056	down	6.72218e-09	-2.62055	down	0.383125	-0.944644	normal	0.167165	-1.20161	normal	0.000478998	-3.58405	down	--	--	--
MS.gene000467	MS.gene000467	LOC11413712	1.91571e-16	5.71046	up	3.26592e-08	4.52862	up	0.0648315	-1.10497	normal	2.47491e-08	4.80341	up	0.000949048	3.25536	up	0.0175946	-1.50035	normal
MS.gene000468	MS.gene000468	LOC11437022	0.00616126	1.58637	up	0.465611	0.563169	normal	0.152943	-0.946654	normal	0.616515	0.268087	normal	0.998956	-0.000687789	normal	0.642658	-0.224936	normal
MS.gene000472	MS.gene000472	--	1.90257e-13	7.55616	up	1.26249e-08	6.71921	up	0.350726	-0.767519	normal	8.38325e-05	4.26446	up	--	--	--	0.00333687	-2.03501	down
MS.gene000475	MS.gene000475	--	0.223072	0.381683	normal	0.236353	0.331314	normal	0.959575	0.0262588	normal	0.116286	0.74896	normal	1.60499e-12	2.10677	up	4.07848e-06	1.39589	up
MS.gene000478	MS.gene000478	--	0.316495	-0.597778	normal	0.00165896	-1.14352	down	0.600436	-0.468247	normal	--	--	--	--	--	--	--	--	--
MS.gene000481	MS.gene000481	LOC25481941	0.021384	1.00031	normal	0.333412	-0.427967	normal	0.0098627	-1.35353	down	0.952621	-0.0757591	normal	0.808035	-0.149384	normal	0.969898	-0.0363839	normal
MS.gene000483	MS.gene000483	LOC11413621	0.00749681	-1.01259	down	1.82639e-11	-1.7638	down	0.21329	-0.6785	normal	0.958988	0.0584386	normal	0.63602	-0.265007	normal	0.712521	-0.273727	normal
MS.gene000484	MS.gene000484	LOC11426427	1.76971e-08	1.51166	up	2.00492e-163	3.73302	up	1.06409e-14	2.29524	up	0.590437	-0.438428	normal	0.00569451	1.3497	up	6.84104e-10	1.82195	up
MS.gene000486	MS.gene000486	LOC25497917	0.0676032	0.667466	normal	0.0140549	-1.62586	normal	0.000568733	-2.21855	down	--	--	--	--	--	--	--	--	--
MS.gene000498	MS.gene000498	LOC25497926	4.87483e-29	5.0323	up	--	--	--	3.0272e-17	-6.42911	down	0.0152328	2.35271	normal	--	--	--	1.12101e-05	-4.51834	down
MS.gene000509	MS.gene000509	LOC25490589	0.0069598	-1.60789	down	0.00337656	-3.01289	down	--	--	--	0.156585	-0.984568	normal	1.75584e-11	-2.98128	down	0.00652559	-1.9471	down
MS.gene000510	MS.gene000510	LOC25490591	0.231631	-0.252137	normal	0.000902349	0.670562	normal	9.46316e-05	1.00183	up	0.508773	0.221748	normal	8.20624e-08	1.16221	up	1.10827e-06	0.983824	normal
MS.gene000514	MS.gene000514	LOC11439423	4.51541e-05	-1.16757	down	0.010413	-0.617252	normal	0.0981165	0.631477	normal	0.149646	-0.45075	normal	0.00118747	-0.718276	normal	0.420969	-0.225838	normal
MS.gene000518	MS.gene000518	LOC11442988	--	--	--	--	--	--	--	--	--	0.000319244	-4.14867	down	7.37037e-07	-5.26943	down	--	--	--
MS.gene000527	MS.gene000527	LOC11442682	9.45186e-35	11.1222	up	3.86786e-29	10.1364	up	0.00831426	-0.903969	normal	3.54915e-06	4.60849	up	6.78646e-05	3.66149	up	0.0945617	-0.89899	normal
MS.gene000529	MS.gene000529	LOC25501985	0.964864	0.0232166	normal	4.73687e-17	2.33765	up	1.51518e-11	2.39644	up	8.03087e-05	1.48318	up	5.88444e-20	2.71826	up	1.81273e-08	1.27816	up
MS.gene000547	MS.gene000547	LOC11419919	--	--	--	0.998143	-0.002581	normal	--	--	--	6.66576e-12	-3.30312	down	0.0105791	-1.61391	normal	0.0474312	1.73591	normal
MS.gene000548	MS.gene000548	LOC11422927	1.16652e-13	1.61461	up	2.18782e-15	1.76439	up	0.537503	0.226976	normal	--	--	--	--	--	--	--	--	--
MS.gene000549	MS.gene000549	LOC11424343	1.87814e-11	3.98413	up	2.48764e-05	2.30144	up	0.00801354	-1.5966	down	1.48419e-07	3.40221	up	0.0214737	1.62096	normal	0.00670248	-1.73258	down
MS.gene000551	MS.gene000551	LOC11429465	0.169483	-1.1246	normal	0.000157593	-2.98275	down	--	--	--	--	--	--	--	--	--	--	--	--
MS.gene000553	MS.gene000553	LOC11419922	--	--	--	6.05472e-10	5.43236	up	0.0125198	1.77751	normal	0.0501804	3.38898	normal	0.0155355	3.43771	normal	0.937375	0.0970614	normal
MS.gene000554	MS.gene000554	LOC11423984	0.038851	0.984636	normal	2.26392e-07	1.64581	up	0.210162	0.735178	normal	--	--	--	--	--	--	--	--	--
MS.gene000555	MS.gene000555	LOC11422017	4.65159e-07	4.51409	up	--	--	--	0.262092	1.10699	normal	--	--	--	--	--	--	--	--	--
MS.gene000559	MS.gene000559	LOC11431133	1.89115e-11	-2.46716	down	0.818162	0.0800031	normal	1.0148e-11	2.61987	up	0.393265	0.990525	normal	0.00282929	1.58133	up	0.468214	0.635079	normal
MS.gene00056	MS.gene00056	LOC25486344	0.000856078	1.8718	up	--	--	--	0.217633	-1.26995	normal	0.844807	0.241507	normal	0.372854	0.968537	normal	0.54989	0.768233	normal
MS.gene000562	MS.gene000562	LOC11430426	3.8689e-08	-4.63971	down	0.0660813	-1.36271	normal	--	--	--	--	--	--	--	--	--	--	--	--
MS.gene000604	MS.gene000604	LOC11421760	0.364999	-1.28013	normal	0.121577	-0.82954	normal	0.799327	0.522113	normal	0.379002	-0.862958	normal	4.17914e-05	-1.60975	down	0.46721	-0.706597	normal
MS.gene000606	MS.gene000606	LOC11444199	0.00167919	0.899998	normal	6.82441e-07	1.4638	up	0.119771	0.642378	normal	0.0454593	0.877734	normal	0.080817	0.684483	normal	0.728163	-0.147847	normal
MS.gene000607	MS.gene000607	LOC11420488	0.00320387	1.55938	up	3.14329e-10	2.06464	up	0.400591	0.591123	normal	1.63364e-07	2.13199	up	1.38208e-36	3.34007	up	0.00102005	1.24588	up
MS.gene000608	MS.gene000608	LOC11425283	0.000236695	-0.787329	normal	5.28981e-06	-0.952602	normal	0.838002	-0.0879738	normal	0.307071	-0.387944	normal	5.35762e-06	-1.11165	down	0.0287034	-0.681179	normal
MS.gene000609	MS.gene000609	LOC112421400	3.5657e-28	2.37968	up	1.82388e-12	1.40095	up	0.00148409	-0.897407	normal	0.0136308	1.12437	normal	0.289226	0.389468	normal	0.143045	-0.689047	normal
MS.gene00061	MS.gene00061	LOC25486351	0.153553	1.39362	normal	0.0145915	1.80263	normal	0.649722	0.497754	normal	--	--	--	4.46975e-10	3.35078	up	0.313147	0.795841	normal
MS.gene000616	MS.gene000616	LOC11424763	0.892029	-0.0846097	normal	0.000183702	1.53202	up	0.000370064	1.70443	up	2.11977e-06	-1.8689	down	0.812072	-0.0811124	normal	2.03403e-07	1.8275	up
MS.gene000617	MS.gene000617	LOC25491184	0.000248637	1.94792	up	1.97352e-09	3.32694	up	0.0353769	1.45353	normal	3.34887e-08	3.25619	up	9.78415e-35	4.72561	up	0.00039999	1.51466	up
MS.gene000620	MS.gene000620	--	7.54206e-06	0.92365	normal	9.45115e-06	1.39498	up	0.18708	0.551217	normal	0.0253557	-0.957252	normal	0.892103	-0.0558003	normal	0.00044704	0.941485	normal
MS.gene000621	MS.gene000621	LOC11433926	0.319045	-0.750641	normal	0.302011	-0.709188	normal	--	--	--	0.0459026	-0.935861	normal	6.32899e-05	-1.82764	down	0.210198	-0.847016	normal
MS.gene000622	MS.gene000622	LOC11420491	0.0681579	-0.797933	normal	4.49817e-07	-1.38854	down	0.42071	-0.505395	normal	0.299946	-1.03502	normal	0.0100932	-1.72026	normal	--	--	--
MS.gene000625	MS.gene000625	LOC11416706	0.00017943	-1.63166	down	0.311502	-0.367958	normal	0.0163591	1.3439	normal	0.884269	-0.127599	normal	0.453217	-0.680598	normal	0.656127	-0.506065	normal
MS.gene000632	MS.gene000632	LOC11443260	8.21718e-17	5.90929	up	--	--	--	0.00191457	-1.94993	down	--	--	--	--	--	--	--	--	--
MS.gene00065	MS.gene00065	LOC25486356	0.0981336	0.96882	normal	9.92857e-07	1.80459	up	0.130332	0.919491	normal	0.303256	0.769644	normal	0.946437	0.112049	normal	0.714525	-0.616888	normal
MS.gene000650	MS.gene000650	LOC25500834	0.00342733	-1.10685	down	0.00841933	-0.820684	normal	0.581711	0.363105	normal	0.760838	-0.436727	normal	0.434381	-0.684533	normal	0.857671	-0.216399	normal
MS.gene00066	MS.gene00066	LOC25486358	0.827281	-0.086725	normal	0.0526701	-0.516597	normal	0.433559	-0.353672	normal	0.732591	-0.264834	normal	0.00775081	-1.02431	down	0.198404	-0.719002	normal
MS.gene000660	MS.gene000660	LOC25485270	--	--	--	--	--	--	--	--	--	0.0240694	-1.5549	normal	1.1651e-05	-4.76369	down	--	--	--
MS.gene000662	MS.gene000662	LOC25485269	0.708446	-0.433897	normal	0.0207807	-1.00713	normal	0.723933	-0.481314	normal	4.68754e-09	-1.90623	down	5.32241e-39	-3.59833	down	9.75135e-06	-1.64935	down
MS.gene000663	MS.gene000663	LOC25485266	0.00282169	1.56004	up	--	--	--	0.13746	-1.27086	normal	0.129515	-1.59185	normal	0.771471	0.25784	normal	0.0316649	1.89276	normal
MS.gene000667	MS.gene000667	LOC114402116	--	--	--	--	--	--	--	--	--	0.340124	0.477051	normal	3.55443e-05	1.40597	up	0.000892055	0.974068	normal
MS.gene000683	MS.gene000683	LOC108830220	--	--	--	--	--	--	--	--	--	--	--	--	9.98217e-05	2.93815	up	0.256127	1.2972	normal
MS.gene000694	MS.gene000694	LOC25499790	0.00610094	0.845641	normal	0.859399	0.0792968	normal	0.113112	-0.688941	normal	0.536583	0.309788	normal	0.0354719	-0.73655	normal	0.00662686	-1.00189	down
MS.gene000714	MS.gene000714	LOC25492817	7.04872e-18	-6.94029	down	1.12998e-21	-5.38804	down	--	--	--	0.771725	-0.759858	normal	0.623478	-0.873437	normal	0.965021	-0.0944705	normal
MS.gene000726	MS.gene000726	LOC11436926	1.15595e-26	9.86733	up	--	--	--	0.243241	-1.31888	normal	0.00847525	3.18921	up	0.22917	1.90108	normal	0.347785	-1.2428	normal
MS.gene000731	MS.gene000731	--	8.40916e-17	4.5678	up	1.66196e-06	3.29877	up	0.00605435	-1.19367	down	4.56229e-07	2.76556	up	0.172145	0.989271	normal	0.00556979	-1.73258	down
MS.gene000732	MS.gene000732	LOC11435586	0.334674	-0.671874	normal	0.00568183	1.23592	up	0.000307201	1.97834	up	0.559048	-0.858721	normal	0.160938	1.13471	normal	0.00159838	2.02745	up
MS.gene000760	MS.gene000760	LOC25479689	9.0717e-06	-1.04764	down	0.0140472	-0.666602	normal	0.315116	0.459095	normal	0.976963	0.0439279	normal	0.157148	0.595901	normal	0.454637	0.586146	normal
MS.gene000790	MS.gene000790	LOC25480870	0.876819	0.0548276	normal	2.64354e-10	-1.53569	down	6.89895e-06	-1.5109	down	0.187758	-0.783478	normal	0.000145446	-1.42594	down	0.272349	-0.596068	normal
MS.gene000795	MS.gene000795	--	0.0128629	0.576101	normal	1.89316e-06	0.932181	normal	0.154973	0.435554	normal	0.050125	0.835275	normal	1.77211e-10	1.62305	up	0.00794186	0.832273	normal
MS.gene000797	MS.gene000797	--	0.00266227	-1.03472	down	0.174074	-0.426943	normal	0.102107	0.685489	normal	0.988717	0.0155651	normal	0.319815	-0.53278	normal	0.377516	-0.501429	normal
MS.gene000818	MS.gene000818	LOC25498550	7.14105e-08	-1.94522	down	8.974e-08	-2.40775	down	0.726685	-0.376169	normal	0.226996	-0.757122	normal	0.00410731	-1.33512	down	0.342103	-0.534465	normal
MS.gene000826	MS.gene000826	LOC25498537	--	--	--	--	--	--	--	--	--	--	--	--	0.000300566	2.36512	up	0.262106	0.892062	normal
MS.gene000833	MS.gene000833	LOC25498527	0.152342	-1.22464	normal	0.306581	-0.473604	normal	0.479029	0.814498	normal	0.00488544	-1.61278	down	0.00496706	-2.27519	down	0.653998	-0.619822	normal
MS.gene000838	MS.gene000838	LOC25498522	0.113241	0.873403	normal	0.126177	0.733043	normal	0.950843	-0.0611147	normal	0.241985	0.865425	normal	0.00127448	1.54394	up	0.215802	0.722474	normal
MS.gene000848	MS.gene000848	LOC25502437	0.434098	0.536977	normal	0.0912491	-1.93452	normal	0.0474031	-2.39226	normal	0.116938	0.845682	normal	3.01252e-06	-2.33484	down	1.2657e-09	-3.13794	down
MS.gene00086	MS.gene00086	LOC11410191	1.03394e-10	-1.97835	down	1.28275e-05	-4.0078	down	0.183288	-1.95172	normal	1.45902e-06	-1.80777	down	5.84109e-17	-3.86933	down	0.00296373	-2.02367	down
MS.gene000865	MS.gene000865	LOC11446252	0.0421102	-0.827084	normal	0.980519	-0.0151245	normal	0.140429	0.89064	normal	0.152282	-1.1331	normal	0.00977253	-1.10669	down	0.947371	0.064439	normal
MS.gene000888	MS.gene000888	LOC11437846	0.077669	-1.6808	normal	0.188032	-0.575842	normal	0.333167	1.17193	normal	0.415386	-0.433563	normal	5.07736e-05	-1.96811	down	0.00780991	-1.48967	down
MS.gene000891	MS.gene000891	LOC11431752	0.433895	0.428447	normal	3.95295e-12	-2.4527	down	8.12516e-08	-2.81257	down	0.820868	0.208275	normal	6.97627e-10	-2.25288	down	1.84195e-06	-2.41755	down
MS.gene000895	MS.gene000895	LOC11432243	1.85933e-17	3.23007	up	2.8397e-07	2.71991	up	0.492296	-0.434173	normal	--	--	--	0.00384555	1.59325	up	0.434998	-0.931777	normal
MS.gene000896	MS.gene000896	LOC11420835	0.169051	0.381116	normal	5.18219e-06	1.13201	up	0.00153865	0.828661	normal	0.593104	0.334547	normal	1.85586e-07	1.70332	up	1.02285e-09	1.40786	up
MS.gene000905	MS.gene000905	LOC11437805	--	--	--	0.000631932	1.92411	up	0.792842	-0.260615	normal	3.38687e-05	3.28195	up	--	--	--	0.0403899	-1.82607	normal
MS.gene00092	MS.gene00092	--	--	--	--	--	--	--	--	--	--	--	--	--	0.00349071	1.80364	up	0.026088	1.33903	normal
MS.gene000921	MS.gene000921	LOC11422745	0.563709	-0.444303	normal	0.666848	0.328579	normal	--	--	--	0.159653	-0.990514	normal	0.129798	0.563225	normal	0.00418409	1.59706	up
MS.gene000924	MS.gene000924	LOC11420407	0.588788	0.463422	normal	0.0024912	1.14704	up	0.320779	0.773657	normal	0.228999	-0.754747	normal	0.693294	0.209967	normal	0.00534725	1.01292	up
MS.gene000925	MS.gene000925	LOC11422473	0.495515	-0.32803	normal	6.83181e-10	-2.28716	down	0.00103927	-1.87467	down	0.56531	-0.514044	normal	0.0123865	-1.3082	normal	0.31994	-0.745058	normal
MS.gene000927	MS.gene000927	LOC11422473	0.321308	-0.513163	normal	9.49612e-10	-1.80214	down	0.0426086	-1.20919	normal	0.908352	-0.082213	normal	0.0159642	-1.22256	normal	0.024312	-1.0948	normal
MS.gene000929	MS.gene000929	LOC25502022	--	--	--	0.67755	-0.600584	normal	0.751605	0.4429	normal	--	--	--	6.1538e-05	3.44845	up	0.00636193	2.61704	up
MS.gene000930	MS.gene000930	--	1.1205e-97	5.91395	up	1.43395e-77	4.76965	up	0.00614277	-1.06172	down	6.75202e-09	3.99311	up	2.98681e-06	2.79821	up	0.0360635	-1.15031	normal
MS.gene000931	MS.gene000931	LOC25502020	5.76074e-177	5.45084	up	1.54235e-67	4.46889	up	0.00421826	-0.902396	normal	1.12043e-07	3.74118	up	4.01862e-06	2.71859	up	0.0803746	-0.97569	normal
MS.gene000933	MS.gene000933	LOC25502018	1.61065e-39	8.40577	up	1.27885e-27	6.68786	up	0.00124589	-1.63546	down	6.07762e-13	4.94943	up	7.0542e-06	3.38749	up	0.0281041	-1.52237	normal
MS.gene000935	MS.gene000935	LOC25502018	1.83563e-53	9.45013	up	5.71245e-26	7.69437	up	3.88884e-05	-1.68025	down	8.91414e-08	4.78316	up	4.59807e-05	3.3278	up	0.00708243	-1.41508	down
MS.gene000938	MS.gene000938	LOC25502017	0.409626	0.52764	normal	0.464992	-0.283181	normal	0.3026	-0.73898	normal	0.1042	-1.15001	normal	0.00608357	-1.29731	down	0.916262	-0.106202	normal
MS.gene000941	MS.gene000941	--	--	--	--	--	--	--	--	--	--	0.00267785	-1.63375	down	0.0324563	-1.41398	normal	--	--	--
MS.gene000943	MS.gene000943	--	0.676851	-0.36443	normal	0.0937121	-1.44813	normal	0.316235	-1.00241	normal	0.0136177	2.04582	normal	1.17287e-05	2.35042	up	0.680739	0.341691	normal
MS.gene000953	MS.gene000953	LOC25488231	1.39585e-05	7.83747	up	2.37483e-10	6.24731	up	3.54158e-05	-1.52652	down	0.00019246	4.56933	up	0.0396286	2.80296	normal	0.0062043	-1.72287	down
MS.gene000955	MS.gene000955	LOC25488230	0.237266	1.14353	normal	0.00349476	1.73916	up	0.542024	0.680425	normal	0.126094	1.62191	normal	0.00545211	2.45113	up	0.376747	0.868843	normal
MS.gene000958	MS.gene000958	LOC25488225	0.716751	-0.178613	normal	5.28927e-06	1.42	up	1.71733e-08	1.677	up	0.729006	-0.398309	normal	0.017883	1.2026	normal	0.00116171	1.63549	up
MS.gene000959	MS.gene000959	LOC25488224	0.00556228	-0.852802	normal	0.255834	0.433066	normal	3.47542e-05	1.36605	up	0.624869	-0.327845	normal	0.0127926	0.943914	normal	1.0968e-06	1.30966	up
MS.gene000964	MS.gene000964	LOC25489103	0.0121714	-1.06296	normal	0.0407802	-1.15462	normal	0.987937	-0.0146037	normal	0.96881	-0.0390444	normal	0.000253754	-1.50118	down	0.000488314	-1.41447	down
MS.gene000968	MS.gene000968	LOC25489102	0.7214	-0.200824	normal	1.62649e-05	1.63851	up	1.95556e-09	1.91816	up	0.768502	-0.362375	normal	0.24325	0.914219	normal	0.0111888	1.3072	normal
MS.gene000969	MS.gene000969	LOC25489101	0.890124	-0.120235	normal	0.129474	0.730144	normal	0.217539	0.929754	normal	0.0485886	1.08431	normal	9.92958e-07	1.872	up	0.0224574	0.827733	normal
MS.gene00097	MS.gene00097	--	--	--	--	--	--	--	--	--	--	0.994515	-0.00987064	normal	0.00022866	-2.84993	down	--	--	--
MS.gene000971	MS.gene000971	LOC25489099	0.026253	-0.672796	normal	0.000604488	-1.01262	down	0.667709	-0.25791	normal	0.369934	-0.452583	normal	0.00110415	-1.02976	down	0.165407	-0.533364	normal
MS.gene000974	MS.gene000974	LOC25489099	0.0146903	-0.992942	normal	0.00801141	-1.27921	down	0.825871	-0.206102	normal	--	--	--	--	--	--	--	--	--
MS.gene001010	MS.gene001010	LOC11445510	3.79065e-20	10.0895	up	7.60778e-11	8.33881	up	0.00577663	-1.67528	down	--	--	--	--	--	--	--	--	--
MS.gene001014	MS.gene001014	--	0.730885	0.156703	normal	0.00200767	-1.21312	down	0.0128337	-1.29285	normal	0.325362	-0.611683	normal	0.311299	-0.510626	normal	0.867147	0.146067	normal
MS.gene001026	MS.gene001026	--	2.38646e-131	11.2383	up	1.04924e-83	9.71039	up	0.00032186	-1.4474	down	2.33289e-05	4.75421	up	0.00266449	3.17371	up	0.00167996	-1.53147	down
MS.gene001027	MS.gene001027	LOC120577291	--	--	--	--	--	--	--	--	--	1.93891e-07	8.00561	up	--	--	--	0.0378807	-3.41992	normal
MS.gene00103	MS.gene00103	LOC11410196	0.00484105	-0.554988	normal	4.84958e-09	-1.17774	down	0.070706	-0.542843	normal	0.261828	-0.438022	normal	3.94704e-06	-1.21679	down	0.0005337	-0.73502	normal
MS.gene00104	MS.gene00104	LOC112419084	0.22539	-0.365003	normal	1.01355e-09	0.97944	normal	1.55152e-06	1.41956	up	0.241906	-0.702199	normal	0.75029	0.178506	normal	0.00517785	0.917943	normal
MS.gene001040	MS.gene001040	LOC11423771	3.15228e-07	-1.80589	down	2.46534e-09	-2.13373	down	0.788385	-0.249459	normal	0.00580639	-1.08798	down	0.00118986	-2.88159	down	0.122294	-1.75652	normal
MS.gene001041	MS.gene001041	LOC11440424	2.40361e-161	8.96453	up	9.26409e-82	7.66584	up	6.2969e-06	-1.22368	down	0.0391848	4.20464	normal	0.26942	2.13996	normal	5.06615e-05	-2.01988	down
MS.gene001042	MS.gene001042	--	1.58706e-34	5.68059	up	1.28617e-17	4.10312	up	0.00165338	-1.49545	down	4.56346e-08	4.29464	up	0.00185911	2.75553	up	0.0506329	-1.49233	normal
MS.gene00105	MS.gene00105	LOC101491382	--	--	--	0.00970781	1.97741	up	0.0470161	1.69656	normal	--	--	--	0.00229235	3.25965	up	0.780558	0.334729	normal
MS.gene001051	MS.gene001051	LOC11441455	9.86056e-13	-2.08162	down	0.674658	-0.21878	normal	2.9017e-05	1.9431	up	7.50829e-06	-2.48381	down	0.574693	-0.440868	normal	0.000166409	2.07883	up
MS.gene001053	MS.gene001053	LOC11441455	3.9594e-09	7.44594	up	--	--	--	0.0283075	-1.56579	normal	--	--	--	--	--	--	--	--	--
MS.gene001056	MS.gene001056	LOC11441456	0.025381	-2.12515	normal	0.00885507	1.6793	up	4.719e-11	3.86151	up	0.0352585	-2.84949	normal	0.364609	1.15223	normal	1.75709e-10	4.01793	up
MS.gene001062	MS.gene001062	LOC11415244	7.90247e-05	1.31572	up	0.0237852	-1.5041	normal	8.93647e-06	-2.73818	down	--	--	--	--	--	--	--	--	--
MS.gene001068	MS.gene001068	LOC11420326	8.89858e-19	10.0301	up	8.77641e-12	8.22838	up	0.000608997	-1.71978	down	3.76335e-12	9.98152	up	--	--	--	0.000375906	-2.08868	down
MS.gene00108	MS.gene00108	LOC11417084	--	--	--	0.104973	1.29082	normal	0.000126575	2.42387	up	0.0838502	1.91631	normal	1.27821e-07	2.40657	up	0.633392	0.530296	normal
MS.gene001088	MS.gene001088	LOC11432913	0.566318	-0.479008	normal	0.0417483	1.13384	normal	0.0182958	1.69576	normal	0.17531	1.01445	normal	0.00133627	1.7695	up	0.103738	0.801886	normal
MS.gene001089	MS.gene001089	--	--	--	--	0.975125	0.0352063	normal	2.12505e-05	4.93208	up	--	--	--	--	--	--	--	--	--
MS.gene001096	MS.gene001096	LOC11416007	0.765942	0.110975	normal	4.83565e-07	1.07471	up	0.000656328	1.04041	up	0.333339	0.360697	normal	0.23977	0.493423	normal	0.744068	0.173558	normal
MS.gene001112	MS.gene001112	LOC25498706	0.000105283	-1.42574	down	0.000864889	-1.0537	down	0.484424	0.452523	normal	0.162408	-0.668877	normal	1.75229e-07	-2.21715	down	0.00990682	-1.50355	down
MS.gene001115	MS.gene001115	LOC11409459	2.21438e-13	1.34351	up	0.00931693	0.728266	normal	0.110663	-0.537039	normal	0.269561	0.50411	normal	0.139804	-0.500292	normal	3.44402e-05	-0.963914	normal
MS.gene001116	MS.gene001116	LOC11426323	0.000284702	1.56941	up	1.22761e-05	1.61191	up	0.868398	0.118091	normal	0.0615697	0.820107	normal	1.06064e-05	1.4387	up	0.0238454	0.659621	normal
MS.gene001118	MS.gene001118	LOC11415701	--	--	--	--	--	--	--	--	--	--	--	--	1.35405e-06	3.36819	up	0.010718	2.60334	normal
MS.gene001138	MS.gene001138	LOC11413450	3.78934e-06	1.7563	up	5.15636e-18	2.93524	up	1.98996e-06	1.25671	up	0.329265	0.737931	normal	0.149368	0.876879	normal	0.833603	0.178424	normal
MS.gene001139	MS.gene001139	LOC11440300	--	--	--	2.44455e-07	2.88499	up	0.265775	0.938503	normal	0.8772	0.110718	normal	0.0161059	0.787474	normal	0.0224214	0.717641	normal
MS.gene001150	MS.gene001150	LOC11408878	--	--	--	--	--	--	--	--	--	0.930501	0.129718	normal	0.00291851	-2.1084	down	--	--	--
MS.gene001160	MS.gene001160	LOC11439135	0.0400649	-0.947458	normal	1.94445e-09	-1.8517	down	0.182344	-0.836623	normal	0.310203	-0.674978	normal	0.173922	-0.682425	normal	0.960814	0.0424729	normal
MS.gene001162	MS.gene001162	--	0.221662	0.802413	normal	0.157933	0.755019	normal	0.975544	0.0369936	normal	0.00135799	1.54204	up	7.1373e-06	1.91708	up	0.218046	0.417031	normal
MS.gene001163	MS.gene001163	LOC25481103	0.0612388	0.99785	normal	0.000459597	1.45375	up	0.47554	0.528657	normal	0.496551	-0.460299	normal	0.785781	0.157573	normal	0.298295	0.663256	normal
MS.gene001168	MS.gene001168	LOC25497343	0.0454902	-1.57729	normal	0.00677826	-1.26938	down	--	--	--	0.0159613	-1.41967	normal	9.23323e-06	-2.55005	down	--	--	--
MS.gene001173	MS.gene001173	LOC11414390	0.204689	-0.372665	normal	0.00817782	-0.67642	normal	0.601023	-0.227463	normal	0.647851	-0.323117	normal	7.1571e-06	-1.61845	down	0.00374824	-1.24833	down
MS.gene001181	MS.gene001181	--	0.000841572	1.18762	up	0.495619	0.379026	normal	0.208795	-0.72843	normal	--	--	--	--	--	--	0.795048	0.293631	normal
MS.gene001184	MS.gene001184	LOC25486852	0.0105818	1.17859	normal	2.64308e-08	1.65342	up	0.362258	0.546226	normal	0.022626	1.22086	normal	0.00836899	1.12089	up	0.909719	-0.0553677	normal
MS.gene001207	MS.gene001207	LOC11436557	0.726017	-0.224098	normal	0.00586479	-1.35362	down	0.168461	-1.0542	normal	0.989529	-0.0116787	normal	0.00010578	-1.90528	down	0.000275442	-1.84801	down
MS.gene001208	MS.gene001208	LOC11435666	0.072789	-0.783285	normal	0.00555335	-1.20917	down	0.64037	-0.349853	normal	0.0113594	-1.41797	normal	1.14628e-10	-2.85045	down	0.0346079	-1.38496	normal
MS.gene001210	MS.gene001210	LOC11439465	0.245071	-0.819787	normal	0.313679	-0.791777	normal	--	--	--	0.00480492	-1.76038	down	3.97891e-07	-2.8967	down	--	--	--
MS.gene001211	MS.gene001211	LOC11438506	0.100223	-1.10455	normal	0.0131267	-1.10854	normal	0.952579	0.0793929	normal	0.164597	-0.589128	normal	0.00386889	-1.32845	down	0.207866	-0.696978	normal
MS.gene001238	MS.gene001238	--	9.37123e-06	-2.06859	down	1.60561e-05	-2.38586	down	--	--	--	--	--	--	--	--	--	--	--	--
MS.gene001242	MS.gene001242	LOC11413663	--	--	--	--	--	--	--	--	--	--	--	--	4.34468e-09	3.61745	up	0.0263334	1.8126	normal
MS.gene001247	MS.gene001247	LOC25482941	0.0144085	-0.567103	normal	7.68646e-07	-1.12313	down	0.187086	-0.476191	normal	0.779213	0.165283	normal	0.915895	-0.043737	normal	0.651254	-0.163301	normal
MS.gene001250	MS.gene001250	LOC11413712	5.30612e-15	5.11955	up	2.06813e-06	3.8612	up	0.0250309	-1.1827	normal	3.39034e-06	4.70179	up	--	--	--	0.00871822	-2.4751	down
MS.gene001251	MS.gene001251	LOC11437022	0.732356	0.230054	normal	0.00687861	-1.15983	down	0.0186396	-1.3062	normal	0.697131	0.354921	normal	0.446515	-0.69289	normal	0.280385	-0.998092	normal
MS.gene001272	MS.gene001272	LOC25483132	--	--	--	4.7292e-09	8.35437	up	0.232834	-1.06094	normal	--	--	--	--	--	--	--	--	--
MS.gene001282	MS.gene001282	LOC25500059	0.318313	-0.393102	normal	0.00253934	-1.03012	down	0.333657	-0.561184	normal	0.926083	-0.0736995	normal	0.00845242	-0.965703	normal	0.00955678	-0.853305	normal
MS.gene00129	MS.gene00129	LOC11415970	6.92312e-39	-8.19893	down	6.35009e-25	-13.1839	down	--	--	--	1.1386e-13	-11.8613	down	0.000464902	-7.80031	down	--	--	--
MS.gene00130	MS.gene00130	LOC11408788	--	--	--	--	--	--	--	--	--	0.00015067	-3.68219	down	6.34742e-07	-3.49613	down	--	--	--
MS.gene001315	MS.gene001315	--	0.00490573	-1.03201	down	1.4075e-08	-1.56007	down	0.410512	-0.443624	normal	0.300768	-0.504586	normal	1.34246e-13	-2.23315	down	4.07291e-06	-1.68896	down
MS.gene00132	MS.gene00132	LOC11417466	--	--	--	--	--	--	--	--	--	0.00015235	1.56387	up	0.0321231	0.877438	normal	0.127471	-0.641776	normal
MS.gene001321	MS.gene001321	LOC11437869	0.119338	0.722879	normal	2.00537e-05	-2.07798	down	2.73455e-07	-2.71836	down	0.430165	0.486125	normal	9.39325e-24	-4.23463	down	4.69008e-33	-4.67636	down
MS.gene001322	MS.gene001322	LOC11446388	--	--	--	--	--	--	--	--	--	0.00411768	2.90962	up	--	--	--	8.19009e-08	-8.3283	down
MS.gene00133	MS.gene00133	LOC11412478	1.95514e-31	10.4687	up	1.46333e-26	9.87039	up	0.226025	-0.523393	normal	3.39768e-05	4.2189	up	0.00920397	2.69554	up	0.000513578	-1.47613	down
MS.gene001345	MS.gene001345	--	0.643542	0.493833	normal	0.122102	-2.11667	normal	0.0428136	-2.52986	normal	0.756543	0.339898	normal	6.81997e-08	-4.1713	down	5.57649e-06	-4.45601	down
MS.gene001348	MS.gene001348	LOC11445075	4.27761e-08	-1.18535	down	7.94832e-12	-1.63744	down	0.411749	-0.375519	normal	0.0195095	-0.718124	normal	3.40442e-06	-1.50076	down	0.0543411	-0.739801	normal
MS.gene00135	MS.gene00135	LOC112418972	0.0030873	2.02778	up	--	--	--	0.000213259	-2.67982	down	--	--	--	--	--	--	--	--	--
MS.gene001351	MS.gene001351	LOC11426534	0.437643	-0.62369	normal	0.16907	-0.977594	normal	0.830148	-0.281618	normal	0.0147739	-1.66437	normal	3.49723e-05	-2.11372	down	0.569445	-0.403539	normal
MS.gene001359	MS.gene001359	LOC25498173	1.07608e-15	3.86571	up	8.24705e-13	3.40475	up	0.294319	-0.376	normal	--	--	--	8.22786e-15	5.5127	up	2.77012e-15	6.18691	up
MS.gene001371	MS.gene001371	LOC25485387	0.0741528	-0.942087	normal	7.49691e-12	-1.87444	down	0.193455	-0.84626	normal	0.703443	0.338191	normal	0.00508906	-1.50489	down	4.33119e-05	-1.79756	down
MS.gene001373	MS.gene001373	LOC25499667	0.872014	0.130784	normal	0.00196031	-3.07253	down	0.00650928	-3.13291	down	0.583708	0.586577	normal	0.00512806	-1.95024	down	--	--	--
MS.gene001374	MS.gene001374	LOC11431752	0.230609	0.675841	normal	2.80262e-09	-2.75084	down	5.72522e-08	-3.35705	down	0.70043	0.349477	normal	1.20343e-09	-1.87171	down	4.62359e-06	-2.17598	down
MS.gene001375	MS.gene001375	LOC25499667	0.375486	1.13259	normal	--	--	--	--	--	--	0.312946	2.16969	normal	--	--	--	5.71068e-06	-4.12859	down
MS.gene001399	MS.gene001399	--	0.0204293	0.915728	normal	0.00474683	1.01063	up	0.79767	0.175367	normal	0.166692	0.844926	normal	0.000597778	1.33926	up	0.278937	0.539328	normal
MS.gene001402	MS.gene001402	--	2.92981e-12	8.48568	up	--	--	--	0.44863	-1.88363	normal	6.53143e-09	4.49224	up	--	--	--	0.00229568	-1.98905	down
MS.gene001404	MS.gene001404	LOC25482729	0.050663	-1.17776	normal	0.00372379	-1.6926	down	--	--	--	0.752314	-0.385338	normal	0.0554956	-1.32254	normal	0.344264	-0.896589	normal
MS.gene001406	MS.gene001406	--	0.000590297	-1.19119	down	8.54559e-06	-1.11032	down	0.824122	0.156141	normal	0.000131061	-1.2701	down	0.0020368	-0.881004	normal	0.330389	0.429358	normal
MS.gene00141	MS.gene00141	LOC11412480	1.7085e-08	5.74878	up	--	--	--	0.115199	-1.22904	normal	--	--	--	--	--	--	--	--	--
MS.gene001412	MS.gene001412	LOC25488376	0.00272244	1.35884	up	0.0703574	-1.16011	normal	2.85061e-05	-2.43493	down	0.734872	-0.286886	normal	4.22379e-09	-2.4955	down	0.000487773	-2.16715	down
MS.gene001417	MS.gene001417	--	--	--	--	0.0334778	1.84717	normal	0.281925	1.1199	normal	--	--	--	0.00148528	1.84974	up	0.00078253	2.33327	up
MS.gene001425	MS.gene001425	--	0.0323889	-1.01751	normal	0.0320828	0.621282	normal	0.000418984	1.7116	up	0.793556	-0.26296	normal	0.0422496	0.92507	normal	0.00772679	1.22488	up
MS.gene001430	MS.gene001430	LOC11419573	0.0525882	1.47702	normal	0.998843	0.00179075	normal	0.0822578	-1.3873	normal	0.586674	-1.18956	normal	5.18756e-12	-3.34242	down	0.230404	-2.10841	normal
MS.gene001433	MS.gene001433	LOC11419573	0.00638625	0.962	normal	0.632176	0.179047	normal	0.0674749	-0.700057	normal	0.277049	-0.702599	normal	8.75793e-19	-2.24624	down	0.00193051	-1.49939	down
MS.gene001445	MS.gene001445	LOC11410122	0.978478	0.0243661	normal	0.874258	0.0861988	normal	0.900635	0.134387	normal	0.923618	-0.115825	normal	0.00909542	-1.27038	down	0.127701	-1.11269	normal
MS.gene00145	MS.gene00145	LOC11408791	0.564076	0.379827	normal	0.00325627	1.16725	up	0.145114	0.871873	normal	0.704579	0.584472	normal	0.000123547	1.80133	up	0.144917	1.24972	normal
MS.gene001450	MS.gene001450	LOC11429425	0.00438906	-1.71776	down	0.0108347	-1.63401	normal	0.918997	0.153078	normal	0.332951	-0.933267	normal	0.0488274	-1.16147	normal	--	--	--
MS.gene001452	MS.gene001452	--	--	--	--	0.0914321	1.06227	normal	0.164573	1.23309	normal	--	--	--	2.53281e-07	3.22125	up	9.84728e-05	3.26332	up
MS.gene001459	MS.gene001459	LOC11417811	0.625026	0.488658	normal	0.609729	0.482819	normal	0.929883	0.0736614	normal	0.507159	1.03768	normal	0.000684275	1.76776	up	0.513941	0.772445	normal
MS.gene001461	MS.gene001461	LOC11405229	0.433822	0.319428	normal	0.000254844	-1.47606	down	7.71392e-05	-1.72034	down	0.860644	0.191669	normal	0.329074	-0.638834	normal	0.328512	-0.780989	normal
MS.gene001462	MS.gene001462	LOC11405229	0.676084	0.429467	normal	0.415194	-0.741916	normal	0.0230081	-1.08788	normal	0.914333	0.110476	normal	5.85999e-09	-3.55728	down	1.65586e-07	-3.62348	down
MS.gene00147	MS.gene00147	--	0.171526	0.728559	normal	1.07938e-05	1.14206	up	0.437756	0.499352	normal	0.000281059	1.14295	up	0.0631201	0.606964	normal	0.0978713	-0.495954	normal
MS.gene001488	MS.gene001488	LOC11406131	0.00740995	-0.580902	normal	2.68511e-11	-1.26657	down	0.0275127	-0.607204	normal	0.833805	0.0923828	normal	0.168097	-0.319878	normal	0.111753	-0.369291	normal
MS.gene00149	MS.gene00149	LOC11417468	1.15224e-07	1.24657	up	0.00121628	0.75243	normal	0.172937	-0.414062	normal	0.0196873	1.01884	normal	0.180075	0.415529	normal	0.154326	-0.558951	normal
MS.gene001506	MS.gene001506	LOC101506726	0.711025	-0.354299	normal	0.134085	-0.929325	normal	--	--	--	0.154185	-1.10033	normal	0.00140936	-1.6543	down	0.633263	-0.504311	normal
MS.gene00151	MS.gene00151	LOC11417097	2.68228e-08	7.9321	up	--	--	--	0.408217	-0.720712	normal	0.00215926	4.12396	up	0.0142964	2.95773	normal	0.238287	-1.11485	normal
MS.gene001511	MS.gene001511	--	0.140453	1.59203	normal	0.0048238	2.11695	up	0.538197	0.596064	normal	--	--	--	--	--	--	--	--	--
MS.gene001512	MS.gene001512	LOC11440190	0.237757	-0.812322	normal	0.340454	0.619041	normal	0.00522041	1.51481	up	--	--	--	1.50469e-10	3.73569	up	5.61978e-05	2.41505	up
MS.gene001519	MS.gene001519	LOC25494556	0.148269	0.417565	normal	7.99082e-08	1.29585	up	0.00149177	0.95698	normal	0.423238	-1.43122	normal	0.00501677	1.22316	up	0.136545	2.70087	normal
MS.gene00152	MS.gene00152	LOC11412480	5.41742e-57	10.1735	up	4.16481e-10	8.94257	up	0.00111889	-1.1872	down	0.000514748	3.90281	up	0.138054	1.79463	normal	1.38635e-07	-2.05697	down
MS.gene00153	MS.gene00153	--	0.0077603	2.27119	up	0.0010781	1.98264	up	0.889131	-0.195875	normal	0.00122996	2.20352	up	3.64229e-07	3.32355	up	0.104476	1.16343	normal
MS.gene001533	MS.gene001533	--	0.128915	-0.419099	normal	4.0315e-09	1.4838	up	8.25275e-12	1.9784	up	0.0266846	0.829752	normal	1.69441e-16	2.40698	up	1.55464e-10	1.61928	up
MS.gene001555	MS.gene001555	--	5.82155e-12	9.54014	up	--	--	--	0.164192	-1.28153	normal	--	--	--	--	--	--	--	--	--
MS.gene001557	MS.gene001557	LOC25490436	1.71774e-08	5.2524	up	2.74237e-36	7.8992	up	0.000874857	2.70872	up	2.34905e-07	2.9318	up	1.13418e-58	4.25145	up	0.00857923	1.36435	up
MS.gene001558	MS.gene001558	LOC120577353	--	--	--	--	--	--	0.694675	-0.448377	normal	0.0439232	-1.49151	normal	4.19252e-08	-2.38411	down	--	--	--
MS.gene001564	MS.gene001564	--	--	--	--	--	--	--	--	--	--	0.035865	0.879266	normal	1.02738e-05	1.41092	up	0.146657	0.573171	normal
MS.gene00158	MS.gene00158	LOC11413900	0.00457938	-0.792584	normal	2.62172e-16	-1.95198	down	0.0028021	-1.08611	down	0.0132862	-0.643172	normal	3.58006e-21	-2.24231	down	7.09967e-12	-1.55592	down
MS.gene001594	MS.gene001594	--	0.000469102	-0.991407	normal	5.00155e-07	-1.40988	down	0.518878	-0.339704	normal	0.489244	-0.41483	normal	0.352038	-0.426049	normal	0.961871	0.0342255	normal
MS.gene00160	MS.gene00160	LOC11413901	1.29847e-05	-1.11464	down	8.11949e-09	-1.35519	down	0.745671	-0.162882	normal	0.542056	-0.342434	normal	5.61257e-05	-1.1544	down	0.0468755	-0.766472	normal
MS.gene001600	MS.gene001600	LOC11446410	6.18095e-20	6.70396	up	5.524e-07	5.0556	up	0.00833611	-1.56294	down	4.34301e-08	3.48068	up	--	--	--	0.00149574	-2.00425	down
MS.gene00161	MS.gene00161	LOC11408794	3.15915e-17	10.9141	up	2.8927e-11	9.8273	up	0.218633	-1.01577	normal	--	--	--	--	--	--	--	--	--
MS.gene001610	MS.gene001610	LOC11413096	0.12792	-0.580134	normal	2.23677e-05	-1.38445	down	0.219418	-0.726629	normal	0.759478	-0.263712	normal	0.00867651	-1.20186	down	0.0370125	-0.892859	normal
MS.gene00165	MS.gene00165	--	2.05918e-20	7.56299	up	2.03084e-21	7.3134	up	0.884134	-0.173095	normal	1.12762e-06	4.34956	up	0.216469	1.67536	normal	0.00271277	-2.63202	down
MS.gene001663	MS.gene001663	LOC11418085	0.257279	-0.749646	normal	0.50398	-0.377589	normal	0.661075	0.441465	normal	0.554415	0.482338	normal	0.0290442	-1.31364	normal	5.83247e-05	-1.75646	down
MS.gene001664	MS.gene001664	--	0.31965	0.693974	normal	0.00757702	1.58857	up	0.0515461	0.978696	normal	0.00104246	1.73026	up	1.34626e-21	3.02327	up	0.00227144	1.3299	up
MS.gene001665	MS.gene001665	LOC11440412	0.00627218	-0.946906	normal	0.000818875	-1.34103	down	0.681135	-0.3159	normal	0.000859156	-1.658	down	4.13363e-06	-2.88174	down	0.177276	-1.17758	normal
MS.gene001667	MS.gene001667	LOC100193598	0.00147359	-2.13466	down	0.148098	-2.14711	normal	--	--	--	0.000947418	-2.04252	down	7.95057e-08	-3.49284	down	--	--	--
MS.gene001671	MS.gene001671	LOC11422385	0.414924	-1.81024	normal	--	--	--	--	--	--	0.477333	-0.984061	normal	3.22997e-07	-3.83998	down	--	--	--
MS.gene001684	MS.gene001684	--	0.699673	0.215859	normal	1.51772e-08	1.67588	up	9.05426e-05	1.53791	up	0.00715069	-1.85305	down	0.185377	-0.859425	normal	0.0207173	1.02874	normal
MS.gene001685	MS.gene001685	LOC25484895	--	--	--	--	--	--	--	--	--	0.517492	0.69834	normal	2.5559e-07	-5.71309	down	1.70176e-07	-6.35965	down
MS.gene001687	MS.gene001687	LOC11422949	0.0396224	-1.47964	normal	0.00223304	-1.40487	down	0.917155	0.149641	normal	0.980719	0.0267338	normal	0.0551066	-0.895372	normal	0.0604292	-0.871983	normal
MS.gene001700	MS.gene001700	--	0.000291601	2.63823	up	2.17701e-10	4.45105	up	0.0353636	1.8842	normal	9.69564e-15	4.35852	up	3.05422e-36	4.89303	up	0.30546	0.575513	normal
MS.gene001708	MS.gene001708	LOC11411763	0.382685	0.785334	normal	8.70018e-05	2.03559	up	0.0406182	1.33495	normal	0.964452	0.0400413	normal	0.58108	0.308442	normal	0.657202	0.312536	normal
MS.gene001713	MS.gene001713	LOC25485824	1.09026e-12	-1.66567	down	5.7706e-08	-2.0219	down	0.692659	-0.279967	normal	0.0181242	-1.23751	normal	2.84804e-20	-3.86979	down	1.11685e-05	-2.5882	down
MS.gene001721	MS.gene001721	LOC25485818	1.86589e-08	1.81788	up	0.155116	0.795923	normal	0.138132	-0.943898	normal	0.0150596	1.66047	normal	0.474177	0.512602	normal	4.86892e-05	-1.09632	down
MS.gene001722	MS.gene001722	LOC25485816	0.109714	0.785039	normal	7.61169e-05	-2.26009	down	8.51188e-08	-2.96485	down	--	--	--	--	--	--	--	--	--
MS.gene001724	MS.gene001724	LOC25485810	0.491583	-0.318534	normal	0.000547653	1.05576	up	3.13726e-06	1.45367	up	0.323113	0.573655	normal	1.77036e-09	1.67921	up	0.00180528	1.14245	up
MS.gene001732	MS.gene001732	LOC25485803	0.564506	0.441642	normal	0.000220073	1.47755	up	0.0689363	1.12158	normal	0.831881	-0.327288	normal	2.28421e-07	1.78168	up	0.00317536	2.13954	up
MS.gene001733	MS.gene001733	LOC11422360	0.511158	0.366591	normal	0.640976	0.218457	normal	0.937004	-0.067911	normal	0.00198137	-1.6567	down	0.318505	-0.423431	normal	0.0255937	1.27098	normal
MS.gene001734	MS.gene001734	LOC11427964	0.334739	-0.766853	normal	0.00149052	-1.36152	down	0.620294	-0.507391	normal	0.00157538	2.92061	up	0.0296488	2.05106	normal	0.541027	-0.831226	normal
MS.gene001737	MS.gene001737	LOC25484886	0.0691206	-1.11853	normal	2.32761e-09	1.98301	up	1.45104e-09	3.1881	up	--	--	--	--	--	--	--	--	--
MS.gene001739	MS.gene001739	LOC25484883	4.76711e-09	-6.81056	down	9.89778e-10	-7.09149	down	--	--	--	0.0550241	-1.28603	normal	1.43209e-10	-5.89138	down	--	--	--
MS.gene001740	MS.gene001740	LOC25484881	--	--	--	--	--	--	--	--	--	0.114365	-1.40318	normal	0.00400184	-3.00052	down	--	--	--
MS.gene001744	MS.gene001744	LOC11409642	--	--	--	0.000157957	2.17518	up	0.117603	1.81775	normal	--	--	--	3.00002e-07	4.26486	up	0.00860029	1.74409	up
MS.gene001757	MS.gene001757	LOC25500932	0.00284038	-0.937268	normal	0.000276303	-1.05324	down	0.954983	-0.0344578	normal	0.964115	-0.0513155	normal	0.690884	-0.276579	normal	0.841165	-0.180467	normal
MS.gene00177	MS.gene00177	LOC11412497	--	--	--	--	--	--	--	--	--	0.848321	0.233684	normal	0.00109138	1.27646	up	0.100848	1.0806	normal
MS.gene00178	MS.gene00178	--	--	--	--	0.354302	0.668789	normal	0.0010485	2.72323	up	--	--	--	1.97789e-17	4.29179	up	1.55464e-10	3.49316	up
MS.gene001795	MS.gene001795	--	1.96234e-150	9.82208	up	2.57797e-97	8.88455	up	0.0332041	-0.85675	normal	0.000283293	4.11688	up	0.00117602	3.31665	up	0.230307	-0.750256	normal
MS.gene001800	MS.gene001800	LOC25500926	--	--	--	0.406592	0.62634	normal	0.45152	0.735955	normal	0.308778	0.890183	normal	4.97398e-07	2.18682	up	0.0304323	1.33766	normal
MS.gene001802	MS.gene001802	LOC25500923	0.00231836	-3.03064	down	0.601028	-0.225566	normal	0.0082164	2.89333	up	--	--	--	0.000479013	1.87006	up	9.36921e-05	2.86517	up
MS.gene001814	MS.gene001814	LOC25492018	1.90563e-29	14.1806	up	6.64602e-20	12.0618	up	2.69707e-05	-2.0377	down	1.8147e-05	4.44747	up	0.00499034	2.88254	up	0.00239792	-1.5145	down
MS.gene001815	MS.gene001815	LOC25492019	0.181689	-1.33509	normal	0.856921	0.13225	normal	--	--	--	0.10146	-1.08452	normal	0.00710549	-1.72001	down	--	--	--
MS.gene001825	MS.gene001825	LOC25492050	0.0283664	-0.53191	normal	2.78202e-11	-2.07476	down	7.5454e-05	-1.46411	down	0.607597	-0.33765	normal	1.98651e-07	-1.89569	down	0.000362727	-1.5134	down
MS.gene001826	MS.gene001826	LOC25492098	1.43866e-07	2.88442	up	4.80722e-19	3.76961	up	0.0282427	0.967839	normal	0.0817385	1.29122	normal	0.000132066	2.12807	up	0.00722501	0.884199	normal
MS.gene001837	MS.gene001837	LOC11445508	--	--	--	--	--	--	--	--	--	0.66233	-0.488366	normal	0.000215715	-1.82679	down	--	--	--
MS.gene001844	MS.gene001844	LOC11439238	0.0711544	-0.84726	normal	0.000708192	-1.62311	down	0.431314	-0.694353	normal	0.878861	-0.214209	normal	0.000114224	-2.84933	down	--	--	--
MS.gene00185	MS.gene00185	LOC11422056	0.408917	-1.28675	normal	0.00366563	1.05689	up	0.0704719	2.39767	normal	0.59937	-0.460364	normal	0.291877	0.476211	normal	0.0562994	0.978806	normal
MS.gene00186	MS.gene00186	LOC11408806	0.643728	-0.203047	normal	0.000188985	0.974563	normal	0.000190156	1.25307	up	0.0614858	-0.943931	normal	0.00865769	-0.975481	normal	0.989009	0.00808858	normal
MS.gene001862	MS.gene001862	--	3.71071e-24	4.74638	up	1.84487e-08	3.57068	up	0.0176027	-1.09784	normal	0.00170998	2.48874	up	0.180731	0.843029	normal	0.0477067	-1.59522	normal
MS.gene001864	MS.gene001864	--	2.11126e-12	9.39129	up	1.5741e-10	8.73486	up	0.315969	-0.57768	normal	1.48316e-05	2.5735	up	0.087387	1.10802	normal	0.0393371	-1.41739	normal
MS.gene001874	MS.gene001874	LOC11441933	5.25507e-30	1.99238	up	0.5259	0.249654	normal	5.18781e-07	-1.6662	down	4.8212e-05	1.47822	up	0.467952	-0.268688	normal	1.3615e-07	-1.70069	down
MS.gene001881	MS.gene001881	LOC11445637	4.70348e-72	5.88065	up	2.87767e-64	4.89382	up	0.00438392	-0.903865	normal	1.29354e-10	5.84465	up	1.7236e-07	5.29511	up	0.592249	-0.500003	normal
MS.gene001882	MS.gene001882	LOC11445637	2.01055e-31	2.7607	up	4.81406e-08	1.36784	up	4.92183e-05	-1.31131	down	0.000706077	1.6519	up	0.056738	0.625629	normal	0.037666	-0.980414	normal
MS.gene001892	MS.gene001892	LOC11437825	3.49071e-12	9.22836	up	1.20788e-09	8.42358	up	0.162903	-0.726345	normal	0.270029	3.94877	normal	0.273141	2.19797	normal	0.00118833	-1.69957	down
MS.gene001903	MS.gene001903	LOC25497738	--	--	--	--	--	--	--	--	--	0.962967	0.048541	normal	0.00049333	1.17171	up	0.0127679	1.16305	normal
MS.gene001904	MS.gene001904	--	4.92993e-05	1.85217	up	2.32396e-07	2.2595	up	0.503562	0.489455	normal	--	--	--	--	--	--	--	--	--
MS.gene001910	MS.gene001910	LOC11441325	0.0128971	-1.16032	normal	8.8911e-09	-3.3321	down	--	--	--	0.120127	-0.784532	normal	0.00499017	-1.25645	down	0.569445	-0.428662	normal
MS.gene001914	MS.gene001914	LOC25497744	0.458439	0.601559	normal	5.40615e-06	2.15501	up	0.0318589	1.64215	normal	0.0945122	2.22267	normal	2.78747e-06	3.90282	up	0.0163139	1.71615	normal
MS.gene00192	MS.gene00192	LOC11417123	0.0471338	0.676846	normal	0.521681	-0.3989	normal	0.130578	-0.99479	normal	0.474927	-0.665199	normal	9.29434e-07	-2.58763	down	0.00279619	-1.87633	down
MS.gene001929	MS.gene001929	LOC11438342	--	--	--	--	--	--	--	--	--	--	--	--	3.71188e-09	8.82347	up	9.46874e-08	8.38865	up
MS.gene001931	MS.gene001931	LOC11445650	0.0993387	1.00103	normal	6.95967e-12	2.81564	up	2.10366e-05	1.90008	up	0.196977	0.980177	normal	9.13989e-08	2.58567	up	4.60003e-06	1.64241	up
MS.gene001934	MS.gene001934	LOC11439813	0.919128	-0.0776754	normal	0.0255367	1.15416	normal	0.0172834	1.31237	normal	0.146171	0.734936	normal	5.72428e-06	1.41338	up	0.0912722	0.721842	normal
MS.gene001938	MS.gene001938	--	0.833352	0.115936	normal	0.579378	0.254719	normal	0.729306	0.215169	normal	0.366829	0.48887	normal	0.00165536	1.05019	up	0.0586103	0.604402	normal
MS.gene001944	MS.gene001944	LOC11445016	0.311726	-0.69494	normal	1.74545e-05	-2.26518	down	--	--	--	0.691597	-0.409558	normal	5.11624e-06	-2.85135	down	--	--	--
MS.gene001947	MS.gene001947	LOC25497756	--	--	--	0.0918932	1.40276	normal	7.3967e-05	3.43586	up	--	--	--	0.00853296	2.52725	up	--	--	--
MS.gene00195	MS.gene00195	LOC11412498	0.645626	0.348237	normal	1.10426e-07	2.64649	up	2.07895e-15	2.3842	up	2.0771e-15	3.35857	up	2.72634e-88	5.69174	up	3.14116e-16	2.37627	up
MS.gene001951	MS.gene001951	--	0.826542	0.138765	normal	0.000230703	-1.32804	down	0.0103535	-1.39724	normal	0.885417	-0.103603	normal	2.39151e-10	-2.06833	down	1.80669e-09	-1.92314	down
MS.gene001954	MS.gene001954	LOC25501549	0.0837861	0.932322	normal	7.93356e-15	2.46411	up	0.00120585	1.61725	up	0.486587	0.897019	normal	0.0763195	1.35693	normal	0.646758	0.4874	normal
MS.gene00196	MS.gene00196	--	0.172736	0.987547	normal	1.17107e-06	1.83478	up	0.185207	0.937422	normal	--	--	--	--	--	--	--	--	--
MS.gene001960	MS.gene001960	--	0.0899865	-0.436491	normal	1.20816e-07	-1.35425	down	0.028823	-0.839771	normal	0.259179	-0.55757	normal	1.80544e-17	-1.96171	down	0.000222993	-1.36027	down
MS.gene001962	MS.gene001962	LOC25501556	--	--	--	0.171906	1.44035	normal	--	--	--	0.458935	0.645359	normal	2.26974e-09	2.5692	up	6.70809e-06	1.96486	up
MS.gene001965	MS.gene001965	LOC25496384	--	--	--	--	--	--	--	--	--	0.0314145	1.51616	normal	0.000695278	1.83039	up	0.529261	0.357455	normal
MS.gene001989	MS.gene001989	LOC25496403	0.00859774	-1.96174	down	0.826829	-0.13728	normal	0.0334515	1.91457	normal	0.0220317	-1.4287	normal	0.480143	-0.331548	normal	0.0714396	1.13855	normal
MS.gene00199	MS.gene00199	LOC11420047	0.0112856	-1.12583	normal	0.00597967	-1.51951	down	0.765813	-0.313443	normal	0.793931	-0.292301	normal	0.000214512	-2.80099	down	0.00546177	-2.46207	down
MS.gene001993	MS.gene001993	LOC25496404	0.427852	-0.35407	normal	6.79815e-05	-1.6963	down	0.0197689	-1.26575	normal	0.491789	-0.527504	normal	0.00491446	-2.30656	down	0.0816528	-1.73019	normal
MS.gene002002	MS.gene002002	LOC11425117	4.56272e-05	-1.10169	down	0.000719288	-0.875217	normal	0.568062	0.3042	normal	0.845337	0.126659	normal	0.338955	0.322713	normal	0.582196	0.237114	normal
MS.gene002003	MS.gene002003	LOC11421586	6.32317e-128	9.69105	up	5.65187e-83	8.38922	up	0.000274091	-1.22109	down	1.06961e-05	4.88761	up	0.000715925	3.49607	up	0.0178805	-1.34168	normal
MS.gene002018	MS.gene002018	LOC11433850	1.98407e-14	-1.34853	down	1.92873e-19	-1.73437	down	0.308404	-0.307832	normal	0.77206	-0.158987	normal	0.921711	-0.0365175	normal	0.636484	0.166022	normal
MS.gene002019	MS.gene002019	LOC11421587	6.92179e-45	3.99385	up	7.22335e-09	2.47439	up	0.000461317	-1.44062	down	1.44802e-07	2.38939	up	0.0912091	0.833379	normal	7.63701e-05	-1.50951	down
MS.gene002020	MS.gene002020	--	0.264632	0.433299	normal	0.0233005	-1.16834	normal	0.00902793	-1.52578	down	0.126072	0.727641	normal	0.000235802	-1.79639	down	2.35789e-08	-2.47803	down
MS.gene002024	MS.gene002024	LOC11428518	0.00789732	-1.49818	down	0.00103246	-1.41972	down	0.866769	0.161249	normal	0.277268	-0.622023	normal	0.407003	-0.712224	normal	0.968041	-0.0509712	normal
MS.gene002025	MS.gene002025	--	--	--	--	0.545169	0.549287	normal	0.01556	1.91649	normal	--	--	--	1.50388e-07	3.16303	up	0.0324701	1.45223	normal
MS.gene002032	MS.gene002032	LOC11421154	0.893707	0.0894256	normal	0.00159713	1.28661	up	0.000694263	1.27947	up	0.607682	0.337183	normal	0.000295055	1.28558	up	0.00871551	0.987391	normal
MS.gene002038	MS.gene002038	LOC11429211	0.000417146	-1.41414	down	0.0997823	-0.567142	normal	0.0591641	0.927883	normal	0.0395861	-1.54969	normal	0.0281888	-1.71447	normal	--	--	--
MS.gene002039	MS.gene002039	LOC11438625	0.679017	-0.180344	normal	0.0168989	-0.880073	normal	0.263892	-0.625058	normal	0.348476	-0.68607	normal	5.43025e-09	-2.22311	down	0.00634362	-1.49157	down
MS.gene002052	MS.gene002052	LOC11424192	0.00198803	-1.23089	down	0.00426066	-1.12962	down	0.854474	0.176515	normal	0.685048	-0.340271	normal	0.359136	-0.498108	normal	0.892527	-0.118005	normal
MS.gene002053	MS.gene002053	LOC11429212	0.000179762	-1.4701	down	0.00274518	-1.04147	down	0.390503	0.506919	normal	0.991599	-0.0139438	normal	0.20189	-0.946165	normal	0.0790695	-0.882161	normal
MS.gene002058	MS.gene002058	LOC11421156	0.0385994	1.27617	normal	0.732473	0.276287	normal	0.0996669	-0.919087	normal	0.0680979	1.01364	normal	0.160425	-0.891708	normal	0.000229552	-1.85999	down
MS.gene00206	MS.gene00206	LOC11412499	0.00135901	0.726405	normal	0.0793304	-0.494421	normal	0.0002014	-1.14502	down	0.930114	-0.0498201	normal	6.44882e-08	-1.32028	down	2.62444e-08	-1.22729	down
MS.gene002065	MS.gene002065	LOC11423568	0.659277	0.973048	normal	0.000338261	1.56047	up	0.790057	0.682444	normal	0.00117052	1.43693	up	1.84167e-07	1.98624	up	0.0136916	0.595617	normal
MS.gene002071	MS.gene002071	LOC11423570	0.0774192	0.671335	normal	8.61858e-05	1.20917	up	0.215457	0.613981	normal	0.630422	-0.533671	normal	0.936626	0.067658	normal	0.39447	0.644117	normal
MS.gene002075	MS.gene002075	--	4.43029e-13	9.79182	up	3.75542e-10	8.58347	up	0.0414108	-1.12339	normal	--	--	--	--	--	--	--	--	--
MS.gene002077	MS.gene002077	LOC11428524	0.0587938	0.797624	normal	0.000949721	1.35362	up	0.289627	0.637567	normal	0.501638	0.800978	normal	0.00249248	1.7953	up	0.115157	1.04753	normal
MS.gene002084	MS.gene002084	--	0.00170492	-3.14884	down	0.00751286	-1.99647	down	--	--	--	--	--	--	--	--	--	--	--	--
MS.gene00209	MS.gene00209	LOC120578157	0.341899	1.13137	normal	6.09907e-05	-2.68568	down	--	--	--	0.72284	-0.374179	normal	1.61921e-20	-4.1399	down	3.04986e-07	-3.72617	down
MS.gene002102	MS.gene002102	LOC11414768	4.40703e-13	1.52513	up	3.41759e-06	1.27977	up	0.708096	-0.166174	normal	0.000532313	1.59044	up	0.059955	1.00684	normal	0.365734	-0.542462	normal
MS.gene002108	MS.gene002108	LOC11419778	0.001219	1.12618	up	0.367176	-0.82838	normal	0.0296645	-1.87763	normal	0.573877	0.287989	normal	0.0636994	-0.612535	normal	0.0105812	-0.861302	normal
MS.gene00211	MS.gene00211	LOC120578157	0.825323	-0.172874	normal	1.70205e-13	-3.07335	down	2.80185e-06	-2.83151	down	0.680948	0.350051	normal	1.85265e-07	-2.99979	down	1.92749e-12	-3.30947	down
MS.gene002124	MS.gene002124	LOC11425126	0.239504	0.409477	normal	0.00758968	-0.94853	normal	0.00249754	-1.27974	down	0.901309	-0.0995327	normal	0.098197	-0.754914	normal	0.186544	-0.61006	normal
MS.gene00213	MS.gene00213	--	0.548429	-0.892672	normal	--	--	--	--	--	--	0.188116	-0.632474	normal	0.00973028	-1.1821	down	0.427701	-0.508218	normal
MS.gene002142	MS.gene002142	LOC11442192	--	--	--	--	--	--	--	--	--	--	--	--	9.43139e-08	5.55406	up	0.00403456	4.01988	up
MS.gene002147	MS.gene002147	LOC11432540	0.767776	-0.545526	normal	5.68047e-05	2.87584	up	0.0965332	3.49616	normal	--	--	--	0.517458	1.60828	normal	0.512147	1.69499	normal
MS.gene002149	MS.gene002149	LOC11424904	0.00100971	-2.50173	down	0.386476	-0.529332	normal	0.028881	2.0548	normal	--	--	--	--	--	--	--	--	--
MS.gene00215	MS.gene00215	LOC11417129	0.0027477	-1.66173	down	0.381266	-0.481949	normal	0.134224	1.26135	normal	--	--	--	--	--	--	--	--	--
MS.gene002150	MS.gene002150	LOC11425128	4.72096e-138	10.1653	up	9.55818e-110	8.80398	up	0.00146125	-1.27863	down	0.0522153	2.48785	normal	0.128992	1.8376	normal	0.539927	-0.602871	normal
MS.gene002161	MS.gene002161	LOC11423585	0.000986922	-1.17947	down	0.000472514	-1.07784	down	0.822228	0.175275	normal	0.0199929	-1.22512	normal	0.00118743	-1.32172	down	0.943574	-0.0581172	normal
MS.gene002164	MS.gene002164	--	4.2427e-146	8.90825	up	1.28296e-54	7.04159	up	3.79711e-06	-1.78707	down	3.62461e-06	4.83348	up	0.00144516	3.10058	up	0.00330806	-1.6843	down
MS.gene002165	MS.gene002165	LOC11424907	0.812531	0.186929	normal	0.897209	-0.377887	normal	0.889735	-0.486032	normal	0.00102074	-2.29143	down	0.152057	-1.13826	normal	0.288163	1.20477	normal
MS.gene002169	MS.gene002169	LOC11420634	0.290269	-0.470647	normal	0.00387597	-1.74529	down	0.0948163	-1.20334	normal	0.64461	-0.3204	normal	5.44054e-05	-1.72462	down	0.000124735	-1.35726	down
MS.gene002180	MS.gene002180	LOC11433861	0.338588	-0.412477	normal	7.61049e-05	1.23013	up	1.41547e-05	1.72388	up	--	--	--	--	--	--	--	--	--
MS.gene002181	MS.gene002181	LOC11418827	--	--	--	--	--	--	--	--	--	--	--	--	2.03486e-15	10.3413	up	0.0478679	1.49534	normal
MS.gene002183	MS.gene002183	LOC25500778	5.93906e-11	7.62122	up	--	--	--	0.0134258	-2.84952	normal	--	--	--	--	--	--	--	--	--
MS.gene002188	MS.gene002188	LOC11430345	9.48651e-07	-1.37829	down	8.95631e-07	-1.62161	down	0.82793	-0.166843	normal	0.839319	-0.216445	normal	0.319437	-0.771892	normal	0.516124	-0.51184	normal
MS.gene002189	MS.gene002189	LOC11430346	0.149325	-0.558762	normal	1.9054e-28	-1.47343	down	0.0367409	-0.830298	normal	0.77798	-0.206875	normal	0.000713341	-1.22848	down	0.000312234	-0.974787	normal
MS.gene002199	MS.gene002199	LOC11428532	0.696638	0.199462	normal	0.0180494	0.930273	normal	0.138586	0.809803	normal	0.206405	0.715103	normal	2.86045e-06	1.75562	up	0.00128063	1.07798	up
MS.gene002208	MS.gene002208	LOC11429238	0.0499338	0.903659	normal	0.0036047	1.69891	up	0.227475	0.871394	normal	0.280308	1.03757	normal	1.44663e-10	2.50592	up	0.0233263	1.50572	normal
MS.gene002209	MS.gene002209	--	0.000145313	1.03788	up	1.68573e-13	2.40161	up	0.000185372	1.44391	up	0.085802	1.01806	normal	2.79461e-10	2.70175	up	3.84158e-07	1.73176	up
MS.gene002212	MS.gene002212	LOC11423590	9.36728e-23	3.42018	up	1.15562e-58	5.35422	up	4.08798e-12	2.01766	up	1.05007e-09	4.54272	up	9.18588e-37	5.63698	up	0.0961025	1.12944	normal
MS.gene002217	MS.gene002217	LOC11421607	0.562706	-0.221107	normal	0.000258557	-1.59535	down	0.0236339	-1.29762	normal	0.639237	0.311989	normal	0.0101232	-0.933984	normal	0.000274991	-1.1982	down
MS.gene002218	MS.gene002218	LOC11418835	0.263321	0.534292	normal	0.156257	0.413538	normal	0.952499	-0.0488592	normal	0.250867	-0.888151	normal	0.0965599	1.0682	normal	0.00046282	1.99132	up
MS.gene002219	MS.gene002219	--	0.190717	-0.290627	normal	3.03364e-06	-1.82218	down	0.00131369	-1.45417	down	0.382728	-0.35604	normal	3.75164e-07	-1.33938	down	1.10885e-05	-0.937453	normal
MS.gene00222	MS.gene00222	--	1.75792e-12	9.61733	up	--	--	--	0.0219865	-1.48639	normal	--	--	--	--	--	--	0.666685	-0.561603	normal
MS.gene002221	MS.gene002221	LOC11434338	0.000141753	2.16563	up	8.01235e-20	3.24752	up	0.0234101	1.16512	normal	0.000644524	2.59922	up	8.64246e-20	3.80809	up	0.0577321	1.23974	normal
MS.gene002225	MS.gene002225	LOC11430352	0.0183575	0.978535	normal	0.0324562	1.06363	normal	0.85057	0.161255	normal	0.0947361	0.845542	normal	0.000152313	1.24883	up	0.355789	0.448237	normal
MS.gene002228	MS.gene002228	LOC11434820	0.914349	0.220251	normal	1.2424e-29	-2.98865	down	0.0382164	-3.11171	normal	0.672022	0.672801	normal	2.36765e-05	-2.55833	down	5.36455e-05	-3.18248	down
MS.gene00223	MS.gene00223	--	0.00227745	-2.39326	down	9.92877e-05	3.05544	up	7.91103e-13	5.53139	up	--	--	--	6.22273e-53	7.79348	up	2.03738e-11	10.1212	up
MS.gene002230	MS.gene002230	--	0.00369107	-1.62693	down	0.000146787	-2.42919	down	--	--	--	0.335657	-0.478803	normal	4.24249e-13	-2.26945	down	1.76856e-06	-1.74754	down
MS.gene002238	MS.gene002238	--	0.0921388	-0.883314	normal	0.00678342	-1.28626	down	0.750999	-0.327754	normal	0.961407	-0.0704991	normal	0.000467469	-2.10216	down	0.0241669	-1.97746	normal
MS.gene00224	MS.gene00224	LOC11420052	--	--	--	0.000444062	2.28572	up	0.0252555	1.86919	normal	--	--	--	7.77136e-07	3.14713	up	2.49992e-05	2.52892	up
MS.gene002243	MS.gene002243	LOC11419789	0.0015016	-1.59869	down	0.00231499	-1.40885	down	0.792996	0.267558	normal	0.823253	-0.230082	normal	2.77548e-06	-2.64525	down	0.000571374	-2.37329	down
MS.gene002246	MS.gene002246	LOC11418837	1.49512e-27	2.26563	up	7.26877e-21	1.82256	up	0.173746	-0.362642	normal	0.420893	0.425981	normal	0.0103113	1.0682	normal	0.0773305	0.688761	normal
MS.gene00225	MS.gene00225	--	1.49197e-05	3.16393	up	6.34925e-21	5.66865	up	4.92703e-13	2.58972	up	3.95914e-08	4.00344	up	1.18108e-32	6.70549	up	1.19135e-11	2.73819	up
MS.gene002252	MS.gene002252	--	--	--	--	0.997681	-0.00296911	normal	--	--	--	0.156005	-1.33821	normal	9.7477e-05	-2.48028	down	--	--	--
MS.gene002253	MS.gene002253	LOC11430354	0.920903	-0.0372224	normal	0.0630176	0.713875	normal	0.0734901	0.82818	normal	0.254938	0.658478	normal	2.73662e-05	1.6178	up	0.0012452	1.00312	up
MS.gene002257	MS.gene002257	LOC11421609	0.886185	0.066219	normal	0.00129049	1.01124	up	0.00319457	1.02512	up	0.701269	0.240795	normal	0.0320913	0.579152	normal	0.348877	0.380668	normal
MS.gene002259	MS.gene002259	LOC11418839	0.00359535	2.36856	up	0.037209	1.80744	normal	0.524477	-0.479614	normal	0.822972	-0.399043	normal	0.00938177	1.47242	up	0.0446922	1.92076	normal
MS.gene00226	MS.gene00226	LOC11415987	0.88409	-0.176531	normal	0.000122851	2.80167	up	7.33769e-09	3.06702	up	0.103758	1.29191	normal	5.82452e-20	4.75472	up	8.24237e-35	3.49703	up
MS.gene002262	MS.gene002262	LOC11434343	1.86291e-08	-1.79877	down	3.15653e-14	-2.03205	down	0.76315	-0.159567	normal	0.983823	0.0178996	normal	0.100763	0.389826	normal	0.303936	0.413484	normal
MS.gene002263	MS.gene002263	LOC11419794	0.00287941	-1.04412	down	0.0676528	-0.762347	normal	0.627088	0.36014	normal	0.56481	-0.312674	normal	0.0609674	-0.587003	normal	0.579886	-0.234309	normal
MS.gene002265	MS.gene002265	LOC11429245	0.00137443	-0.832412	normal	6.22327e-05	-1.25985	down	0.528102	-0.347187	normal	0.674996	-1.01988	normal	--	--	--	--	--	--
MS.gene00227	MS.gene00227	LOC11438695	0.86268	-0.136178	normal	1.11383e-16	3.59816	up	1.50082e-12	3.81909	up	0.000213748	3.23606	up	7.75359e-69	5.86075	up	0.000259883	2.65733	up
MS.gene002272	MS.gene002272	LOC11419797	6.5966e-30	7.65549	up	3.42649e-11	5.76195	up	1.66439e-05	-1.82041	down	--	--	--	--	--	--	--	--	--
MS.gene002273	MS.gene002273	--	0.763812	-0.303509	normal	0.00331945	1.39823	up	0.0231866	1.79377	normal	0.220789	0.787617	normal	1.95898e-07	2.0128	up	0.00106168	1.26945	up
MS.gene002275	MS.gene002275	LOC11429249	0.000192488	-2.58329	down	5.25552e-05	-3.78864	down	--	--	--	--	--	--	--	--	--	--	--	--
MS.gene002280	MS.gene002280	--	0.000869795	-2.10115	down	0.0173574	-2.7175	normal	--	--	--	0.398184	-0.861053	normal	0.387365	-1.24264	normal	--	--	--
MS.gene002281	MS.gene002281	LOC11425147	0.0132162	-0.559521	normal	2.67055e-14	-1.56165	down	0.00392055	-0.924256	normal	0.813186	-0.328955	normal	0.0168186	-2.78524	normal	0.0236323	-2.41692	normal
MS.gene002283	MS.gene002283	LOC11432047	5.98765e-13	1.10575	up	0.786318	-0.0603795	normal	9.24628e-07	-1.08907	down	0.00295364	1.43602	up	0.00855516	0.893553	normal	0.258416	-0.496607	normal
MS.gene002284	MS.gene002284	LOC11418845	0.0727928	0.856517	normal	1.83566e-17	2.50966	up	8.33156e-07	1.73543	up	0.863919	0.184341	normal	1.9926e-13	2.40445	up	7.45847e-08	2.25849	up
MS.gene002285	MS.gene002285	LOC11421175	0.00111445	1.62281	up	0.073942	0.98906	normal	0.233643	-0.558174	normal	0.891103	0.225249	normal	0.0201808	1.29371	normal	0.181189	1.11807	normal
MS.gene00229	MS.gene00229	--	1.03235e-06	1.18557	up	0.000165086	0.918705	normal	0.572634	-0.186461	normal	0.948376	0.0466488	normal	0.00270571	0.86271	normal	0.00565062	0.857651	normal
MS.gene002291	MS.gene002291	LOC11429251	0.0338881	0.661626	normal	0.10283	-0.517083	normal	0.00423157	-1.10287	down	0.414108	0.497896	normal	0.48324	-0.411914	normal	0.072681	-0.861844	normal
MS.gene002304	MS.gene002304	LOC11430757	0.00199811	1.50589	up	1.78762e-09	2.6141	up	0.0309634	1.18322	normal	0.879419	0.179493	normal	0.15894	0.91409	normal	0.298637	0.780995	normal
MS.gene002305	MS.gene002305	LOC11421611	0.00802392	1.36795	up	2.43209e-06	1.92314	up	0.20844	0.637808	normal	0.00624699	1.07703	up	3.5367e-05	1.28994	up	0.424183	0.257009	normal
MS.gene002306	MS.gene002306	LOC11424229	0.042113	-1.38699	normal	0.0365279	-1.63194	normal	0.89128	-0.173081	normal	0.452825	-0.461458	normal	6.20851e-05	-2.4254	down	0.00825909	-1.91986	down
MS.gene002309	MS.gene002309	LOC25485895	2.37768e-08	2.02915	up	3.93907e-27	2.66336	up	0.0813805	0.716867	normal	0.06342	1.35137	normal	7.38441e-06	1.92314	up	0.329851	0.612015	normal
MS.gene00231	MS.gene00231	LOC11438695	--	--	--	9.18079e-07	3.33876	up	3.40695e-21	4.53458	up	0.00753067	1.97268	up	4.70169e-48	7.22832	up	3.53924e-66	5.30519	up
MS.gene002318	MS.gene002318	LOC11434830	--	--	--	--	--	--	--	--	--	0.878169	0.170649	normal	0.00106056	-2.36601	down	0.00244398	-2.50084	down
MS.gene002326	MS.gene002326	LOC11419807	--	--	--	2.49962e-07	5.61132	up	0.00656357	2.57779	up	--	--	--	--	--	--	--	--	--
MS.gene002329	MS.gene002329	LOC11434835	0.885744	0.154576	normal	0.110945	-1.0249	normal	0.269195	-1.09096	normal	5.32466e-05	-2.01122	down	4.32428e-05	-1.77467	down	0.767891	0.278143	normal
MS.gene00233	MS.gene00233	LOC111021800	0.000101885	-1.2361	down	0.0426079	-0.961471	normal	0.667614	0.353093	normal	1.60353e-06	-1.83599	down	9.84272e-22	-3.41508	down	0.00147522	-1.53811	down
MS.gene002336	MS.gene002336	LOC11419810	3.13981e-22	12.1487	up	6.93e-15	10.9447	up	0.0974485	-1.12834	normal	--	--	--	--	--	--	--	--	--
MS.gene002343	MS.gene002343	LOC25485903	0.285073	0.811535	normal	0.00301684	1.68301	up	0.120709	0.944082	normal	--	--	--	0.0646588	2.41548	normal	0.889222	0.212087	normal
MS.gene002345	MS.gene002345	LOC25485906	--	--	--	--	--	--	0.516723	-2.06833	normal	0.000192378	4.11223	up	--	--	--	0.0661898	-2.01265	normal
MS.gene00236	MS.gene00236	--	--	--	--	--	--	--	--	--	--	0.000121316	-1.89803	down	9.40654e-06	-3.97334	down	--	--	--
MS.gene002363	MS.gene002363	LOC25485925	5.89431e-11	2.6614	up	0.0363523	1.34815	normal	0.0468138	-1.23385	normal	0.000924111	1.7933	up	0.315797	0.667935	normal	0.066718	-1.07556	normal
MS.gene002370	MS.gene002370	LOC25485929	1.94203e-06	1.77386	up	6.47406e-17	3.00953	up	3.58203e-07	1.31535	up	0.804102	0.309629	normal	0.0218599	1.41187	normal	0.00375751	1.13597	up
MS.gene002374	MS.gene002374	LOC11424242	2.67442e-79	8.16389	up	6.68305e-72	6.5875	up	0.000998915	-1.49416	down	7.27633e-06	4.39201	up	0.000764542	3.20252	up	0.0322082	-1.14445	normal
MS.gene002376	MS.gene002376	LOC11434840	0.000234127	-0.884538	normal	0.094169	0.558413	normal	3.25636e-05	1.5215	up	0.785683	-0.174897	normal	0.419232	-0.326362	normal	0.817501	-0.10932	normal
MS.gene002377	MS.gene002377	LOC11434841	1.35491e-05	-1.24079	down	7.78279e-09	-1.75011	down	0.493052	-0.433065	normal	0.00256786	-1.12149	down	5.79942e-14	-2.98461	down	5.69528e-05	-1.82523	down
MS.gene002379	MS.gene002379	--	0.935869	0.0252359	normal	0.0732049	0.326282	normal	0.171498	0.380547	normal	0.331117	0.507564	normal	0.00264686	1.17349	up	0.0260287	0.710044	normal
MS.gene002381	MS.gene002381	LOC11424245	0.844259	0.0624891	normal	0.0453959	0.510568	normal	0.143403	0.525189	normal	0.0586136	0.666441	normal	1.63761e-06	1.35355	up	0.00197209	0.730722	normal
MS.gene002383	MS.gene002383	LOC11419817	6.27398e-06	-2.39236	down	0.660974	-0.365459	normal	0.00128075	2.10899	up	0.0108315	1.44153	normal	2.0695e-14	3.25006	up	0.000226682	1.85518	up
MS.gene002384	MS.gene002384	LOC11423600	0.067241	-0.83032	normal	0.0133581	-0.903914	normal	0.994168	0.00725346	normal	0.480394	0.450667	normal	0.00200484	-1.44974	down	7.29941e-06	-1.85689	down
MS.gene002390	MS.gene002390	LOC11430366	0.000224848	0.922299	normal	3.06279e-07	1.40607	up	0.113324	0.564636	normal	0.467225	0.589481	normal	0.0615402	1.08921	normal	0.49001	0.542488	normal
MS.gene002392	MS.gene002392	LOC11430367	0.000830628	-1.28874	down	0.0908099	-0.617969	normal	0.245696	0.746976	normal	0.889131	-0.134821	normal	0.125319	0.595088	normal	0.103356	0.768294	normal
MS.gene002393	MS.gene002393	LOC11425153	0.00227813	-1.46786	down	0.0124873	-1.07044	normal	0.600013	0.469392	normal	0.00464283	-1.53187	down	2.03258e-06	-2.01163	down	0.589342	-0.431211	normal
MS.gene002397	MS.gene002397	LOC11418851	0.414177	-0.723382	normal	0.00868073	-1.64335	down	--	--	--	0.662302	-0.539702	normal	1.91427e-05	-3.15871	down	--	--	--
MS.gene002403	MS.gene002403	LOC11433100	0.164274	1.23537	normal	0.0150584	-1.16347	normal	0.00767881	-2.30631	down	--	--	--	--	--	--	--	--	--
MS.gene002411	MS.gene002411	LOC11430369	0.162268	0.532711	normal	0.974995	0.0150656	normal	0.378697	-0.43787	normal	0.195115	0.687778	normal	0.11709	-0.637057	normal	0.00063363	-1.28541	down
MS.gene002413	MS.gene002413	--	--	--	--	0.649996	0.604188	normal	--	--	--	--	--	--	6.23418e-08	4.64134	up	0.895274	0.251066	normal
MS.gene002414	MS.gene002414	LOC11424917	9.51041e-13	-1.13392	down	0.829488	-0.0850847	normal	0.00116666	1.12674	up	0.000812849	-0.936227	normal	0.0442668	-0.542301	normal	0.176535	0.435017	normal
MS.gene002415	MS.gene002415	--	2.2393e-07	-5.53838	down	1.29858e-08	-5.05535	down	--	--	--	--	--	--	--	--	--	--	--	--
MS.gene002416	MS.gene002416	LOC11424917	0.00475953	-0.869568	normal	0.96984	-0.0303071	normal	0.163265	0.918665	normal	0.00679832	-1.13284	down	3.55633e-06	-1.22492	down	0.929721	-0.0450913	normal
MS.gene002417	MS.gene002417	--	5.93005e-130	7.33501	up	7.54826e-61	5.71439	up	7.84722e-07	-1.5406	down	2.92975e-07	4.68306	up	0.000280569	3.19796	up	0.00870966	-1.43677	down
MS.gene002419	MS.gene002419	LOC11434843	4.70825e-31	4.38081	up	1.03067e-06	2.8541	up	0.00203273	-1.44812	down	2.38618e-11	4.21686	up	0.00010513	2.4983	up	0.00871399	-1.66732	down
MS.gene002422	MS.gene002422	LOC11433878	0.754722	0.144538	normal	0.0268593	0.694639	normal	0.113711	0.624977	normal	0.00148407	-1.20362	down	0.0207116	-0.778666	normal	0.0970785	0.462468	normal
MS.gene002430	MS.gene002430	LOC11424750	0.00206168	-1.31575	down	0.043063	-0.761858	normal	0.364847	0.632866	normal	0.687041	-0.210448	normal	0.0746383	-0.824856	normal	0.274732	-0.572803	normal
MS.gene002431	MS.gene002431	LOC11441800	0.129025	-0.463135	normal	1.03986e-20	-2.91933	down	9.73101e-08	-2.37794	down	0.0211036	-0.817959	normal	3.08911e-18	-2.83422	down	1.21605e-06	-1.97176	down
MS.gene002432	MS.gene002432	LOC11441800	0.146961	-0.482649	normal	8.22496e-20	-2.92184	down	9.172e-07	-2.35701	down	0.00472628	-0.951572	normal	2.10617e-21	-2.98931	down	5.97388e-07	-1.99492	down
MS.gene002434	MS.gene002434	LOC11446803	0.857064	0.0875418	normal	0.0383234	0.772153	normal	0.117151	0.761719	normal	0.000592385	1.65345	up	4.79862e-23	3.06482	up	7.24583e-05	1.44745	up
MS.gene002438	MS.gene002438	LOC11423941	0.191991	1.11283	normal	0.139739	1.07487	normal	0.962422	0.0460092	normal	0.0293347	0.949327	normal	0.000768587	1.10211	up	0.655031	0.195348	normal
MS.gene002451	MS.gene002451	LOC11443820	0.613278	0.268118	normal	1.86368e-05	1.38876	up	0.00611447	1.1971	up	0.987533	-0.0135284	normal	0.00205772	1.10471	up	0.000248919	1.16156	up
MS.gene002454	MS.gene002454	LOC11423942	1.95146e-05	-4.02337	down	9.56375e-16	-8.86302	down	--	--	--	2.63537e-07	-9.15834	down	5.14474e-08	-9.20788	down	--	--	--
MS.gene002455	MS.gene002455	LOC11423944	0.000156259	1.70335	up	0.07548	0.970588	normal	0.417987	-0.649809	normal	0.0283446	1.18304	normal	0.0042145	1.29134	up	0.767455	0.148725	normal
MS.gene002457	MS.gene002457	LOC11446808	2.20043e-30	3.987	up	1.87386e-24	2.59278	up	0.000316374	-1.31043	down	1.81131e-09	2.73872	up	1.6719e-05	1.60237	up	0.0058932	-1.095	down
MS.gene002458	MS.gene002458	--	--	--	--	0.000101584	2.08288	up	0.0162066	1.76424	normal	0.190428	1.08228	normal	1.38076e-07	2.79756	up	9.50671e-06	1.76274	up
MS.gene002462	MS.gene002462	LOC11438828	0.0543556	0.412196	normal	0.0121199	-1.03171	normal	0.00218755	-1.36629	down	0.861396	-0.0933726	normal	1.56903e-15	-2.22544	down	2.16016e-12	-2.0899	down
MS.gene002474	MS.gene002474	LOC11413798	7.26875e-05	2.42892	up	--	--	--	0.168967	-1.214	normal	0.122353	1.51517	normal	--	--	--	0.425566	-0.767098	normal
MS.gene002481	MS.gene002481	LOC11439287	--	--	--	--	--	--	--	--	--	0.869429	0.200391	normal	0.00856386	1.52923	up	0.0187471	1.3631	normal
MS.gene002485	MS.gene002485	LOC11445594	0.895428	0.0886831	normal	1.0875e-15	3.3173	up	9.97779e-26	3.31061	up	0.257715	-1.4163	normal	0.0124645	1.68394	normal	2.12019e-06	3.12286	up
MS.gene002489	MS.gene002489	LOC11442909	0.000102312	-1.11586	down	0.049226	-0.809276	normal	0.540287	0.387821	normal	1.25399e-08	-1.45829	down	4.31658e-26	-2.80585	down	2.6457e-06	-1.3066	down
MS.gene002491	MS.gene002491	LOC11445604	0.407475	-0.408238	normal	0.617897	0.215153	normal	0.19214	0.705677	normal	0.141086	-1.22774	normal	0.788442	-0.221571	normal	0.000916945	1.0405	up
MS.gene002492	MS.gene002492	LOC11446065	0.0708485	-1.12047	normal	0.583758	-0.337889	normal	0.0428587	0.863363	normal	0.220327	-0.552389	normal	0.00796672	-1.5967	down	0.133376	-0.996709	normal
MS.gene002499	MS.gene002499	LOC11442910	8.8953e-36	-1.82901	down	8.45417e-57	-2.30872	down	0.129254	-0.402436	normal	--	--	--	0.512126	0.703679	normal	0.0698733	1.55466	normal
MS.gene002508	MS.gene002508	LOC11443310	0.00119304	-2.62883	down	0.0336557	1.08063	normal	1.11714e-06	3.79021	up	--	--	--	0.000180216	3.14043	up	0.425916	1.28905	normal
MS.gene002512	MS.gene002512	LOC11441825	0.62366	-0.234136	normal	5.87402e-05	-1.38622	down	0.00975686	-1.06893	down	8.37864e-09	-2.05671	down	2.81205e-16	-1.81074	down	0.565835	0.291221	normal
MS.gene002513	MS.gene002513	LOC11437792	1.74559e-05	-1.85863	down	2.08019e-05	-2.90163	down	0.32594	-0.961825	normal	0.00246035	-1.11877	down	8.21734e-09	-2.53391	down	0.0129119	-1.37307	normal
MS.gene002522	MS.gene002522	LOC11441279	0.17211	2.00429	normal	0.0764002	2.44269	normal	0.7967	0.516392	normal	0.00542276	2.5292	up	0.00633798	3.33509	up	0.519242	0.847628	normal
MS.gene002527	MS.gene002527	LOC11441829	0.603392	-0.246366	normal	0.00284861	-1.11547	down	0.119924	-0.788391	normal	0.472913	-0.638161	normal	0.002325	-2.38868	down	0.11205	-1.71173	normal
MS.gene002532	MS.gene002532	LOC11443320	5.95277e-09	3.4363	up	1.60064e-09	3.52929	up	0.756407	0.170485	normal	1.93045e-06	2.88627	up	0.000115775	1.9446	up	0.138129	-0.891264	normal
MS.gene002537	MS.gene002537	--	0.000685351	-1.20903	down	1.89549e-07	-1.5236	down	0.744988	-0.23203	normal	--	--	--	--	--	--	--	--	--
MS.gene002540	MS.gene002540	--	0.0155602	-0.809565	normal	0.198042	-0.554392	normal	0.622715	0.334367	normal	0.103316	-0.583702	normal	5.63162e-06	-1.20894	down	0.0533461	-0.58379	normal
MS.gene002543	MS.gene002543	LOC11439308	0.000224143	-1.08317	down	5.24416e-15	-1.50572	down	0.473123	-0.33935	normal	0.116946	-0.467239	normal	2.89366e-11	-1.72524	down	7.64334e-07	-1.21422	down
MS.gene002544	MS.gene002544	LOC11440807	--	--	--	0.944699	0.0714937	normal	--	--	--	0.0744886	1.18346	normal	0.00520494	1.05351	up	0.9075	-0.0938841	normal
MS.gene002552	MS.gene002552	LOC11439310	0.22521	0.716828	normal	3.24938e-16	3.61339	up	2.36363e-27	2.97096	up	0.00245935	-3.15183	down	0.393337	0.960385	normal	2.40968e-16	4.13485	up
MS.gene002553	MS.gene002553	LOC11439312	--	--	--	0.879795	0.153098	normal	--	--	--	0.176942	-1.31815	normal	0.0057712	-2.94716	down	--	--	--
MS.gene002554	MS.gene002554	--	7.83599e-28	4.35835	up	1.25794e-16	3.59864	up	0.280634	-0.690329	normal	5.99826e-11	3.35136	up	0.38669	0.873883	normal	0.0012672	-2.43627	down
MS.gene002555	MS.gene002555	LOC11441291	1.71635e-10	2.94217	up	0.4655	0.668988	normal	0.000627043	-2.19753	down	0.000206683	1.91675	up	0.451354	0.519869	normal	0.013581	-1.34675	normal
MS.gene00256	MS.gene00256	LOC25488062	1.11349e-13	9.86927	up	5.87834e-11	9.21246	up	0.439106	-0.584397	normal	0.000886314	4.81039	up	0.0971576	2.71442	normal	0.000583203	-2.04537	down
MS.gene002565	MS.gene002565	LOC11441294	0.0655898	-1.37554	normal	7.92749e-05	-2.12758	down	--	--	--	0.344262	-1.85906	normal	0.400034	-0.88163	normal	0.561716	1.01404	normal
MS.gene002566	MS.gene002566	LOC11441843	--	--	--	--	--	--	--	--	--	--	--	--	0.0085033	2.37902	up	0.0447823	2.49041	normal
MS.gene00257	MS.gene00257	LOC25488062	--	--	--	8.87369e-06	3.18146	up	0.292794	1.26246	normal	--	--	--	0.00134787	2.3805	up	0.451072	0.562711	normal
MS.gene002573	MS.gene002573	LOC25485957	2.1519e-188	9.56658	up	1.37091e-121	8.5432	up	0.00486247	-0.948737	normal	9.80561e-06	4.16578	up	0.0423152	1.95842	normal	1.62108e-08	-2.16146	down
MS.gene002580	MS.gene002580	LOC25485965	1.64615e-12	2.5248	up	5.33348e-07	2.55073	up	0.900491	0.104442	normal	7.67872e-28	4.42668	up	1.02231e-28	4.6568	up	0.671055	0.269896	normal
MS.gene002581	MS.gene002581	--	0.87038	0.1828	normal	0.188834	-0.874966	normal	--	--	--	0.310344	-0.557931	normal	0.00314258	-1.06531	down	0.327295	-0.460966	normal
MS.gene002582	MS.gene002582	LOC101500008	1.1487e-05	3.1516	up	0.0085604	2.11292	up	0.318735	-0.947934	normal	0.00668828	1.91746	up	0.199469	0.847425	normal	0.0457444	-1.03229	normal
MS.gene002589	MS.gene002589	LOC25485973	--	--	--	3.4328e-08	2.84569	up	0.132876	2.17791	normal	0.839408	0.313019	normal	0.0661048	1.34415	normal	0.149698	1.08528	normal
MS.gene002591	MS.gene002591	LOC25485976	4.26813e-28	8.79751	up	2.27542e-11	6.36164	up	5.51566e-09	-2.36019	down	0.000365764	4.6085	up	0.00799711	3.19611	up	0.052589	-1.36095	normal
MS.gene002592	MS.gene002592	--	0.0189406	-2.84993	normal	2.86067e-05	-4.90525	down	--	--	--	--	--	--	--	--	--	--	--	--
MS.gene002593	MS.gene002593	LOC25485979	1.5379e-99	11.2512	up	2.14012e-80	9.74456	up	6.175e-06	-1.42443	down	0.0317053	4.82737	normal	0.125736	3.20244	normal	0.00377292	-1.57531	down
MS.gene002594	MS.gene002594	LOC25485975	0.0543556	1.04939	normal	6.06632e-05	1.2886	up	0.647351	0.324585	normal	0.115148	0.96612	normal	0.0331529	0.97932	normal	0.934958	0.0555413	normal
MS.gene002597	MS.gene002597	LOC25485987	0.614453	-0.621169	normal	0.0104576	-1.74327	normal	--	--	--	0.775446	-0.41617	normal	0.00285253	-2.34926	down	--	--	--
MS.gene002599	MS.gene002599	LOC25485989	0.0453282	0.906377	normal	0.119335	0.747653	normal	0.933186	-0.0731794	normal	0.000203549	1.04388	up	0.00610979	0.740285	normal	0.403823	-0.261931	normal
MS.gene002602	MS.gene002602	--	0.179566	-0.545676	normal	2.81421e-05	-1.77566	down	0.0318536	-1.15196	normal	0.331131	-0.879709	normal	2.96346e-07	-2.09478	down	0.103686	-1.17445	normal
MS.gene002607	MS.gene002607	LOC25485998	0.928792	-0.0538819	normal	0.107646	-0.912648	normal	0.337403	-0.779644	normal	0.48404	-0.627191	normal	7.94893e-07	-2.85559	down	--	--	--
MS.gene002609	MS.gene002609	LOC25486000	7.77123e-09	-1.02214	down	2.72257e-06	-1.21747	down	0.816967	-0.11742	normal	0.00695821	-1.06086	down	0.345691	-0.308612	normal	0.0162794	0.795077	normal
MS.gene002610	MS.gene002610	LOC25486003	0.497304	0.561121	normal	0.409842	-0.570484	normal	0.210295	-1.04761	normal	0.34887	-1.09965	normal	1.73143e-07	-3.69147	down	--	--	--
MS.gene002612	MS.gene002612	LOC25486005	--	--	--	0.00928052	1.61688	up	0.136776	1.68605	normal	--	--	--	--	--	--	0.862239	-0.262487	normal
MS.gene002617	MS.gene002617	LOC25486009	0.300863	0.825485	normal	7.48103e-06	1.91456	up	0.113351	1.1725	normal	0.0127148	1.37285	normal	0.0014499	2.00086	up	0.36464	0.674199	normal
MS.gene002621	MS.gene002621	LOC25486013	0.337391	0.585894	normal	0.11926	0.90086	normal	0.637134	0.389422	normal	0.00394097	-1.28899	down	0.280967	-0.419265	normal	0.0723575	0.91047	normal
MS.gene002623	MS.gene002623	LOC11438310	0.0152331	-0.891963	normal	2.31999e-06	-1.22077	down	0.693309	-0.245725	normal	0.239894	-0.502082	normal	9.03837e-06	-1.43482	down	0.00318875	-0.887642	normal
MS.gene002624	MS.gene002624	LOC11445857	5.11837e-10	2.7032	up	0.843297	-0.170539	normal	2.01569e-07	-2.79216	down	0.00210865	2.39061	up	--	--	--	2.03488e-05	-4.75852	down
MS.gene002625	MS.gene002625	LOC11438309	7.36459e-07	2.75943	up	--	--	--	1.65519e-05	-2.84616	down	--	--	--	--	--	--	--	--	--
MS.gene00263	MS.gene00263	--	0.505518	0.650966	normal	0.000505904	1.72078	up	0.171487	1.13516	normal	0.809617	-0.309158	normal	7.72688e-05	2.04308	up	4.84774e-08	2.38772	up
MS.gene002637	MS.gene002637	LOC11440814	--	--	--	--	--	--	--	--	--	0.107651	-0.880905	normal	3.68023e-08	-3.0529	down	0.00817999	-2.13166	down
MS.gene002639	MS.gene002639	LOC11441300	0.378979	0.505473	normal	0.50883	-0.492395	normal	0.1957	-0.91906	normal	0.662367	0.51195	normal	0.0367972	-1.54956	normal	2.04856e-07	-2.00786	down
MS.gene00264	MS.gene00264	LOC25488070	0.252349	0.25802	normal	0.0606678	0.369948	normal	0.48297	0.190515	normal	0.00825488	0.868361	normal	4.08711e-06	1.27997	up	0.0896426	0.453643	normal
MS.gene002649	MS.gene002649	LOC11440106	--	--	--	--	--	--	0.805718	-0.534944	normal	9.5446e-09	3.09371	up	2.68993e-08	2.35985	up	0.222517	-0.690029	normal
MS.gene00265	MS.gene00265	LOC25488084	3.98165e-141	8.6968	up	1.84409e-71	7.17303	up	9.30918e-05	-1.44377	down	5.31958e-05	4.59595	up	0.00319399	3.16603	up	0.00938777	-1.38163	down
MS.gene002652	MS.gene002652	LOC11440332	--	--	--	--	--	--	--	--	--	0.132207	2.515	normal	0.000193048	3.39848	up	0.457198	0.905108	normal
MS.gene002653	MS.gene002653	LOC11439318	--	--	--	--	--	--	--	--	--	--	--	--	0.000950102	2.1843	up	6.44967e-05	2.21283	up
MS.gene00266	MS.gene00266	LOC25488086	0	9.0684	up	2.62513e-173	7.83998	up	0.000207988	-1.149	down	3.14882e-05	4.70097	up	0.00178722	3.3215	up	0.0110908	-1.33098	normal
MS.gene002661	MS.gene002661	--	1.62214e-06	1.03278	up	0.383121	0.310303	normal	0.0804033	-0.644747	normal	--	--	--	--	--	--	--	--	--
MS.gene002663	MS.gene002663	--	0.173491	-1.01568	normal	0.00242446	-1.53192	down	0.734149	-0.435213	normal	0.946889	0.0936515	normal	0.849526	-0.154217	normal	0.815874	-0.201931	normal
MS.gene002665	MS.gene002665	--	0.0521633	-1.19564	normal	0.000229049	-1.40131	down	0.922721	-0.115431	normal	0.445096	-0.878966	normal	0.0239792	-1.779	normal	--	--	--
MS.gene002666	MS.gene002666	--	0.0253727	-1.70543	normal	0.00103156	-5.20866	down	0.121797	-3.41257	normal	0.0577841	-1.24405	normal	1.9245e-07	-5.33808	down	6.00231e-05	-4.04979	down
MS.gene002668	MS.gene002668	LOC25481223	0.0959436	-1.05788	normal	4.17704e-13	-3.19085	down	0.00674078	-2.07158	down	0.139528	-2.21963	normal	0.058402	-4.6866	normal	0.0748471	-2.4426	normal
MS.gene002669	MS.gene002669	LOC25486036	0.00131425	1.54246	up	0.954724	0.0548536	normal	0.0823498	-1.40628	normal	0.947397	0.0726353	normal	0.0217595	-1.21217	normal	0.0768525	-1.2387	normal
MS.gene00267	MS.gene00267	LOC25488087	0.00962629	-0.804988	normal	0.0162531	-0.589407	normal	0.593552	0.292275	normal	0.0869653	-0.57701	normal	1.67995e-07	-1.31526	down	0.0208305	-0.694633	normal
MS.gene002670	MS.gene002670	LOC25486037	0.624465	-0.818789	normal	0.000276043	-3.96222	down	--	--	--	0.865421	-0.281046	normal	0.0225584	-2.48823	normal	--	--	--
MS.gene002672	MS.gene002672	LOC25486039	0.00988515	-1.77571	down	0.389131	0.491403	normal	5.64039e-05	2.35258	up	--	--	--	5.03542e-07	2.15691	up	0.105533	1.1321	normal
MS.gene002678	MS.gene002678	LOC11445860	0.00127662	-0.671725	normal	0.201506	0.292965	normal	5.51691e-05	1.04406	up	0.978021	-0.0276141	normal	0.727783	0.186317	normal	0.704016	0.258028	normal
MS.gene00268	MS.gene00268	LOC25488089	0.485528	0.269594	normal	2.91391e-07	-1.61156	down	2.4947e-06	-1.79956	down	0.924223	0.0823704	normal	0.318126	-0.383376	normal	0.279962	-0.421489	normal
MS.gene002684	MS.gene002684	LOC11437805	1.05083e-15	5.86434	up	--	--	--	0.0323319	-1.62936	normal	--	--	--	--	--	--	--	--	--
MS.gene00269	MS.gene00269	LOC25488071	0.387732	-1.31297	normal	2.8387e-06	-3.50556	down	--	--	--	0.162763	-2.47275	normal	1.45156e-09	-6.24418	down	--	--	--
MS.gene002690	MS.gene002690	LOC11437807	0.424791	-0.627604	normal	0.000138382	-1.60089	down	0.265389	-0.883382	normal	0.128017	-0.885158	normal	8.05211e-07	-1.95158	down	0.0671638	-1.02629	normal
MS.gene002692	MS.gene002692	LOC11443845	0.235735	-0.962405	normal	0.00105986	2.03348	up	2.99918e-13	3.06905	up	0.962545	-0.0727238	normal	1.29487e-06	2.88433	up	3.37047e-08	2.99192	up
MS.gene002693	MS.gene002693	LOC11442924	0.774945	-0.107193	normal	0.716478	0.145474	normal	0.519077	0.330176	normal	0.730486	-0.249817	normal	0.000139528	-1.84865	down	0.00189971	-1.55161	down
MS.gene002704	MS.gene002704	LOC25486045	1.7095e-05	-1.91038	down	0.00122573	-1.35248	down	--	--	--	0.129253	-0.868733	normal	5.58131e-06	-2.61843	down	0.0320806	-1.71115	normal
MS.gene002705	MS.gene002705	LOC25486046	3.73527e-64	9.42446	up	7.32562e-56	8.01802	up	0.00375362	-1.32287	down	8.57553e-06	4.87633	up	0.00126956	3.37322	up	0.00510072	-1.45326	down
MS.gene00271	MS.gene00271	LOC25488071	0.990051	0.0191223	normal	0.0132198	-1.85736	normal	--	--	--	0.642773	-1.0443	normal	2.40838e-05	-3.9425	down	--	--	--
MS.gene002714	MS.gene002714	LOC11441852	0.423838	-0.43749	normal	8.55581e-05	1.71269	up	1.45035e-06	2.22459	up	0.490398	-0.569331	normal	0.233065	0.567597	normal	0.00636058	1.17309	up
MS.gene002724	MS.gene002724	LOC11441855	3.90055e-06	-1.1111	down	6.98735e-05	-0.82889	normal	0.406679	0.359211	normal	0.00687589	-0.873991	normal	0.000708546	-1.53616	down	0.305623	-0.61663	normal
MS.gene002731	MS.gene002731	LOC25486049	--	--	--	9.73048e-15	5.22515	up	0.00681065	1.98093	up	2.21589e-12	4.06045	up	2.47245e-25	4.30093	up	0.654112	0.273958	normal
MS.gene002736	MS.gene002736	LOC11438868	0.634777	0.537479	normal	0.701239	0.316416	normal	0.929301	-0.13066	normal	0.560164	-0.643452	normal	9.46072e-12	-4.43122	down	--	--	--
MS.gene002738	MS.gene002738	LOC11437816	4.52541e-14	8.51438	up	5.87448e-11	7.87156	up	0.316519	-0.565949	normal	9.87789e-06	4.75548	up	0.00332249	3.4925	up	0.027967	-1.20958	normal
MS.gene00274	MS.gene00274	LOC25488078	1.25688e-07	3.96979	up	1.35881e-06	3.18576	up	0.487522	-0.698907	normal	0.0816573	1.29811	normal	1.36293e-05	2.50088	up	0.0499649	1.23994	normal
MS.gene002741	MS.gene002741	--	0.639779	0.475229	normal	0.0470855	1.23369	normal	0.364644	0.843895	normal	0.000816254	2.15084	up	0.757834	0.265269	normal	0.00287079	-1.83546	down
MS.gene002742	MS.gene002742	LOC11445630	0.178211	-0.490307	normal	5.65456e-22	-2.53525	down	1.37611e-09	-1.96875	down	0.978157	0.0251085	normal	9.45771e-28	-2.48402	down	1.56306e-13	-2.46456	down
MS.gene002744	MS.gene002744	LOC11441857	--	--	--	0.00238126	1.5463	up	0.567204	0.492083	normal	0.862368	0.268767	normal	0.225308	-1.21091	normal	0.148867	-1.44608	normal
MS.gene002745	MS.gene002745	LOC11437817	0.753863	-0.171201	normal	7.19855e-05	-1.31727	down	0.0243751	-1.07162	normal	0.596065	-0.537963	normal	1.08068e-06	-1.97035	down	0.0199976	-1.39168	normal
MS.gene002747	MS.gene002747	LOC11435312	0.675153	-0.164806	normal	4.0014e-09	-1.9076	down	4.77071e-06	-1.66649	down	0.938967	0.248786	normal	0.805983	-0.391167	normal	0.70826	-0.60322	normal
MS.gene002757	MS.gene002757	LOC11441859	--	--	--	2.80642e-12	2.88056	up	0.000149484	2.37939	up	--	--	--	3.63392e-25	5.90622	up	1.21468e-07	2.63466	up
MS.gene002758	MS.gene002758	LOC11443355	--	--	--	--	--	--	--	--	--	--	--	--	5.92808e-07	7.26197	up	0.0293419	1.63528	normal
MS.gene002761	MS.gene002761	LOC11445883	0.054587	0.708587	normal	3.57948e-05	1.45029	up	0.00592796	0.819736	normal	0.735484	0.339459	normal	0.068845	1.06031	normal	0.0676877	0.757442	normal
MS.gene002763	MS.gene002763	LOC11446119	1.37839e-22	3.49833	up	1.00085e-05	1.7	up	5.14252e-06	-1.71764	down	0.00633106	2.50268	up	0.410815	-0.635769	normal	0.000348562	-3.0801	down
MS.gene002764	MS.gene002764	LOC11437823	0.000284356	2.00476	up	--	--	--	0.358305	-0.722961	normal	0.0790836	1.63469	normal	0.74644	0.428346	normal	0.205128	-1.15642	normal
MS.gene00277	MS.gene00277	--	0.248937	-0.845315	normal	0.000161988	-1.33296	down	0.711914	-0.405391	normal	1.64364e-05	-2.16815	down	0.000381382	-1.22247	down	0.124148	0.98703	normal
MS.gene002779	MS.gene002779	LOC11443863	0.529235	-0.317741	normal	0.360987	-0.879066	normal	0.722149	-0.482833	normal	0.000436222	-1.96593	down	1.67778e-05	-1.75869	down	0.810361	0.250266	normal
MS.gene002782	MS.gene002782	LOC11446121	0.919756	0.111121	normal	0.376194	-0.648467	normal	0.509893	-0.671035	normal	0.979451	0.0319336	normal	0.000538703	-1.93044	down	8.9906e-07	-1.91201	down
MS.gene002787	MS.gene002787	LOC11440354	0.000178782	-1.17347	down	1.55839e-05	-1.45551	down	0.799968	-0.203189	normal	0.129505	-0.862249	normal	7.04453e-13	-2.52809	down	0.00599961	-1.62227	down
MS.gene002788	MS.gene002788	LOC11440843	0.00820377	-2.19165	down	0.0535628	-1.56922	normal	0.672722	0.707981	normal	0.0688463	-0.640636	normal	0.04882	-0.508387	normal	0.666014	0.173938	normal
MS.gene002794	MS.gene002794	LOC11446862	0.777898	-0.152012	normal	0.145245	-0.620021	normal	0.564138	-0.385162	normal	0.101834	-0.839861	normal	0.000451314	-1.32819	down	0.411132	-0.445952	normal
MS.gene00280	MS.gene00280	LOC25488100	--	--	--	--	--	--	--	--	--	0.216441	-0.814479	normal	0.000379965	-1.6413	down	0.301493	-0.77814	normal
MS.gene002805	MS.gene002805	--	--	--	--	--	--	--	--	--	--	0.000563184	2.59165	up	--	--	--	0.0173988	-1.70746	normal
MS.gene002811	MS.gene002811	LOC11441941	0.168471	0.533612	normal	3.59438e-10	1.39191	up	0.0104793	0.942949	normal	0.430937	-0.391587	normal	0.00190021	0.85689	normal	2.58024e-08	1.28934	up
MS.gene002813	MS.gene002813	LOC11440848	8.75052e-40	9.08336	up	1.19132e-15	6.51273	up	5.87644e-08	-2.49197	down	3.10426e-09	5.44884	up	0.000314102	3.76001	up	0.0722094	-1.64214	normal
MS.gene002814	MS.gene002814	LOC11437833	0.261971	-1.23387	normal	0.000385002	-3.76956	down	--	--	--	0.209606	-0.67762	normal	5.79816e-05	-2.6619	down	0.015974	-1.9486	normal
MS.gene002815	MS.gene002815	LOC11440849	0.0119403	1.08347	normal	0.126361	-1.0381	normal	0.00155043	-2.03695	down	0.744126	0.291832	normal	0.50672	-0.362221	normal	0.344307	-0.607483	normal
MS.gene002820	MS.gene002820	LOC11439809	0.010357	-1.07628	normal	0.000278477	-1.65543	down	0.569929	-0.506902	normal	0.612171	-0.438648	normal	0.756593	0.190484	normal	0.183986	0.678975	normal
MS.gene002831	MS.gene002831	LOC11441943	0.0479012	1.2547	normal	2.11068e-11	1.86777	up	0.336168	0.690853	normal	0.7968	1.1279	normal	0.0299726	1.70032	normal	0.853128	0.623701	normal
MS.gene002835	MS.gene002835	LOC120575736	--	--	--	2.91936e-07	2.7167	up	0.404171	0.906197	normal	--	--	--	--	--	--	--	--	--
MS.gene002836	MS.gene002836	--	0.0809251	-0.905356	normal	1.74307e-25	-2.17749	down	0.0298996	-1.18461	normal	0.501319	-0.731448	normal	0.00121711	-3.10227	down	0.00781854	-2.31804	down
MS.gene002840	MS.gene002840	LOC11443877	0.25826	-0.830887	normal	0.858903	-0.159901	normal	0.512475	0.752634	normal	0.360396	-0.972793	normal	3.68403e-05	-2.11311	down	--	--	--
MS.gene002842	MS.gene002842	LOC11446876	0.443138	-0.268977	normal	9.687e-05	-1.0104	down	0.09942	-0.663247	normal	0.795622	-0.233487	normal	0.844769	0.0866567	normal	0.525432	0.36433	normal
MS.gene002859	MS.gene002859	LOC11441884	0.0775358	-1.09058	normal	0.161934	0.896304	normal	0.00122043	2.07001	up	--	--	--	0.00645598	2.01859	up	2.59916e-07	4.89291	up
MS.gene002860	MS.gene002860	LOC11445017	0.06133	-1.23722	normal	0.997548	0.00277211	normal	0.164057	1.31683	normal	0.236136	-0.96613	normal	0.00199624	-1.82243	down	--	--	--
MS.gene002861	MS.gene002861	--	0.00625988	1.72037	up	0.0240153	1.32374	normal	0.698898	-0.323772	normal	0.735181	0.378034	normal	0.898359	-0.10591	normal	0.531237	-0.434964	normal
MS.gene002863	MS.gene002863	--	--	--	--	0.996418	-0.00843264	normal	--	--	--	0.0192956	-2.2659	normal	0.00682618	-1.84983	down	0.752643	0.452943	normal
MS.gene002868	MS.gene002868	--	0.856219	-0.146216	normal	0.313136	0.275211	normal	0.506703	0.508974	normal	0.193379	0.673573	normal	0.000380835	1.1605	up	0.214051	0.526373	normal
MS.gene002874	MS.gene002874	LOC11429162	2.10296e-05	2.33031	up	0.0107918	1.35414	normal	0.201315	-0.891435	normal	--	--	--	--	--	--	--	--	--
MS.gene002876	MS.gene002876	LOC25486083	0.826528	-0.106328	normal	1.75146e-08	-2.15745	down	0.000213941	-1.97147	down	0.172177	0.709651	normal	0.00896872	-1.53729	down	6.00318e-05	-2.20106	down
MS.gene002878	MS.gene002878	LOC25486085	0.0023673	-1.02422	down	0.00946533	-0.74047	normal	0.563904	0.359654	normal	0.606367	0.338109	normal	0.792076	0.139028	normal	0.820961	-0.154462	normal
MS.gene00288	MS.gene00288	LOC25488110	8.75334e-05	-4.57824	down	0.01193	-1.87691	normal	--	--	--	--	--	--	--	--	--	--	--	--
MS.gene002880	MS.gene002880	LOC25486088	0.455585	-0.222905	normal	0.419068	-0.281166	normal	0.975601	0.0203357	normal	0.998839	0.0011722	normal	2.98885e-11	-1.9831	down	1.20435e-07	-1.93748	down
MS.gene002893	MS.gene002893	LOC25486104	--	--	--	6.11635e-06	2.88875	up	5.5595e-15	4.48674	up	0.795932	-0.36135	normal	4.22531e-27	4.37858	up	1.84045e-32	4.76369	up
MS.gene002895	MS.gene002895	LOC25486106	0.156439	0.769902	normal	1.06582e-13	1.98646	up	0.00900249	1.30258	up	0.157121	0.791111	normal	5.47835e-31	3.02484	up	1.92031e-10	2.27121	up
MS.gene00290	MS.gene00290	LOC25488113	0.519957	-0.264239	normal	3.05396e-09	-2.2943	down	9.22676e-06	-1.95087	down	0.521175	-0.589492	normal	3.95305e-08	-1.96677	down	0.0585821	-1.33067	normal
MS.gene002902	MS.gene002902	LOC25486114	2.40661e-05	1.30376	up	0.000101912	1.21931	up	0.995254	-0.00364809	normal	0.564525	0.364704	normal	0.140059	0.62326	normal	0.538421	0.303628	normal
MS.gene002905	MS.gene002905	LOC25486118	8.06094e-05	-1.17533	down	1.6899e-05	-1.74486	down	0.491865	-0.493399	normal	3.69733e-06	-2.19403	down	3.08486e-08	-2.41958	down	0.829278	-0.183447	normal
MS.gene002910	MS.gene002910	--	--	--	--	2.69842e-10	4.70281	up	0.0514593	1.59509	normal	0.00204376	2.94556	up	6.66947e-07	3.43283	up	0.50608	0.517847	normal
MS.gene002916	MS.gene002916	LOC25486125	0.0010025	-3.22037	down	0.00492643	-1.82358	down	--	--	--	--	--	--	0.518926	-0.529399	normal	--	--	--
MS.gene002917	MS.gene002917	LOC25486126	1.13732e-40	9.39822	up	2.09501e-19	7.82088	up	0.0237244	-1.49873	normal	2.28026e-07	5.12271	up	1.07803e-05	3.94513	up	0.0442192	-1.12899	normal
MS.gene002921	MS.gene002921	LOC25486130	0.000429986	-1.79682	down	0.00939362	-1.47518	down	--	--	--	--	--	--	--	--	--	--	--	--
MS.gene002925	MS.gene002925	LOC25486135	0.327643	-0.584056	normal	0.000636854	-1.90252	down	--	--	--	0.570643	-0.463381	normal	0.0120858	-1.4181	normal	--	--	--
MS.gene002930	MS.gene002930	LOC25486141	0.135014	-0.726801	normal	7.46501e-11	-1.92182	down	0.0794307	-1.12189	normal	0.266299	-1.92683	normal	1.45121e-05	-3.48742	down	--	--	--
MS.gene002960	MS.gene002960	LOC25486170	0.676851	-0.200043	normal	0.000198993	1.27544	up	2.19113e-05	1.55121	up	--	--	--	--	--	--	--	--	--
MS.gene002962	MS.gene002962	LOC25486172	0.00553235	-1.132	down	0.00896522	-2.83307	down	0.314018	-1.62062	normal	0.00090552	-2.80618	down	0.000674887	-2.71195	down	--	--	--
MS.gene002964	MS.gene002964	LOC25486175	7.27389e-21	-1.14575	down	3.7492e-21	-1.68903	down	0.0880869	-0.464772	normal	0.0404572	-0.756791	normal	0.0248759	-0.699741	normal	0.767283	0.103487	normal
MS.gene002969	MS.gene002969	LOC25486186	0.00331924	1.58178	up	1.0403e-05	-1.87492	down	3.85422e-09	-3.39161	down	0.901408	0.098314	normal	3.20334e-48	-5.95228	down	1.10341e-39	-6.00869	down
MS.gene00298	MS.gene00298	LOC25488123	3.31004e-07	1.17107	up	0.0240932	0.636172	normal	0.153275	-0.454943	normal	0.00153446	1.21398	up	0.578654	0.242928	normal	0.00924084	-0.923541	normal
MS.gene002989	MS.gene002989	LOC25486202	4.82999e-78	4.29529	up	1.03794e-32	3.74343	up	0.223086	-0.473236	normal	0.000151514	1.32901	up	6.883e-14	2.61309	up	4.23327e-05	1.32544	up
MS.gene002990	MS.gene002990	LOC25486204	4.16235e-11	1.70948	up	0.00278098	1.28717	up	0.592567	-0.347633	normal	0.232248	0.855583	normal	0.7009	0.21772	normal	0.250341	-0.588632	normal
MS.gene002992	MS.gene002992	LOC25486206	0.337333	0.308746	normal	0.483928	0.25028	normal	0.97147	0.0211326	normal	0.107193	-1.1278	normal	0.544896	0.343603	normal	0.000126779	1.5081	up
MS.gene002994	MS.gene002994	LOC25486210	--	--	--	1.8227e-18	12.2369	up	1.07454e-14	6.32073	up	--	--	--	7.87315e-27	9.04183	up	0.00619453	2.52104	up
MS.gene002996	MS.gene002996	LOC25486211	--	--	--	--	--	--	--	--	--	4.14382e-07	7.31509	up	6.29453e-12	7.23837	up	0.995762	-0.00786672	normal
MS.gene002997	MS.gene002997	--	1.67851e-15	6.32962	up	2.73394e-44	9.72199	up	2.92968e-38	3.46397	up	6.67111e-10	7.08507	up	6.07249e-19	7.57888	up	0.562628	0.554706	normal
MS.gene002998	MS.gene002998	--	--	--	--	3.12072e-14	9.69794	up	2.73902e-13	3.17284	up	7.75768e-08	6.60758	up	1.75371e-19	7.59924	up	0.247348	1.05638	normal
MS.gene002999	MS.gene002999	LOC25486214	0.00165808	-1.03831	down	0.0928994	0.481672	normal	1.34242e-05	1.59948	up	0.910481	0.064824	normal	0.170744	-0.360804	normal	0.203803	-0.382057	normal
MS.gene00300	MS.gene00300	LOC25488126	0.972179	-0.034973	normal	0.209235	-0.851552	normal	0.207822	-0.74306	normal	0.392788	0.578765	normal	0.0289386	-1.08707	normal	0.00362411	-1.62033	down
MS.gene003008	MS.gene003008	LOC25486226	--	--	--	3.20919e-05	2.77284	up	0.0039468	2.45863	up	--	--	--	0.000478644	1.92812	up	0.0826345	1.36759	normal
MS.gene00301	MS.gene00301	--	0.443774	0.292376	normal	0.000654488	-1.08139	down	0.00080796	-1.29886	down	0.523887	0.328717	normal	6.04638e-12	-1.75979	down	2.39174e-12	-2.0449	down
MS.gene003010	MS.gene003010	LOC25486228	0.692844	-0.341033	normal	0.00771299	-1.17308	down	0.429185	-0.768127	normal	0.618036	-0.290608	normal	4.68324e-07	-1.61656	down	0.000736217	-1.28354	down
MS.gene003014	MS.gene003014	LOC25486232	0.238673	1.16199	normal	0.427029	0.784962	normal	0.669456	-0.292349	normal	0.309776	0.880151	normal	0.00725796	1.1054	up	0.75908	0.266175	normal
MS.gene003021	MS.gene003021	LOC11445901	0.937677	-0.0341648	normal	0.00263454	-0.947526	normal	0.038579	-0.835816	normal	0.577499	-0.495046	normal	0.000864191	-1.48362	down	0.209324	-0.952148	normal
MS.gene003022	MS.gene003022	LOC11439351	--	--	--	--	--	--	--	--	--	--	--	--	3.27617e-06	4.84247	up	0.112394	1.63003	normal
MS.gene003025	MS.gene003025	--	0.00104927	-0.630383	normal	1.54601e-09	1.43931	up	5.43474e-15	2.14674	up	0.268078	0.677028	normal	7.94201e-08	2.03113	up	0.000551794	1.39502	up
MS.gene003026	MS.gene003026	LOC11446886	5.06632e-16	7.23391	up	2.12688e-11	6.13661	up	0.0407644	-1.01541	normal	1.33299e-06	3.79017	up	0.00430225	2.51928	up	0.00471414	-1.22814	down
MS.gene003027	MS.gene003027	LOC11446887	0.931816	-0.0785601	normal	1.57574e-11	2.48221	up	9.69418e-08	2.64486	up	0.0840575	1.26016	normal	1.54946e-09	2.70407	up	0.00233934	1.48048	up
MS.gene003028	MS.gene003028	LOC11443885	0.787391	0.131969	normal	0.000576593	1.32078	up	0.00687821	1.2671	up	0.00245443	1.51345	up	1.617e-16	2.68013	up	0.00313726	1.20745	up
MS.gene00303	MS.gene00303	LOC25488128	0.115429	-0.664789	normal	0.0239847	0.586564	normal	0.00156026	1.32268	up	0.264436	-0.819881	normal	0.722148	0.240918	normal	0.00220215	1.09266	up
MS.gene003031	MS.gene003031	LOC11440367	1.63525e-06	-1.72462	down	0.0408	-0.745413	normal	0.0481247	1.06074	normal	0.000424379	-1.33337	down	7.62476e-08	-2.50438	down	0.0473199	-1.12506	normal
MS.gene003032	MS.gene003032	LOC11438348	0.235385	-0.760575	normal	1.6125e-11	-2.0741	down	0.105379	-1.23638	normal	0.25752	-0.631882	normal	3.45326e-13	-2.67273	down	2.7737e-05	-1.99495	down
MS.gene00304	MS.gene00304	LOC25488130	6.3778e-13	-2.76219	down	3.21025e-05	-2.90223	down	--	--	--	0.415747	-0.745839	normal	2.06317e-07	-4.88678	down	0.000100723	-4.10014	down
MS.gene003041	MS.gene003041	LOC11411047	1.92283e-07	2.13134	up	0.00492853	1.39588	up	0.358129	-0.656571	normal	0.323191	0.960675	normal	0.332545	0.951928	normal	0.983531	0.0257517	normal
MS.gene003047	MS.gene003047	LOC11409519	0.898309	0.107662	normal	4.30128e-10	-1.65691	down	0.00985778	-1.6948	down	0.142089	-0.890467	normal	3.83581e-06	-2.02284	down	0.0286923	-1.08255	normal
MS.gene003048	MS.gene003048	LOC11421258	0.000211907	-1.64466	down	0.133536	-0.564077	normal	0.0388642	1.15626	normal	0.239968	-0.743434	normal	0.987091	0.00896537	normal	0.154743	0.795983	normal
MS.gene003058	MS.gene003058	LOC11411050	3.8911e-06	1.5153	up	0.971184	-0.018405	normal	6.1816e-06	-1.45619	down	0.115821	1.35966	normal	0.172677	-1.17543	normal	0.000419094	-2.48699	down
MS.gene00307	MS.gene00307	LOC25488132	0.305989	0.456628	normal	0.0469749	0.791719	normal	0.452988	0.412859	normal	0.984244	-0.0438843	normal	0.000341938	1.09735	up	0.264907	1.17688	normal
MS.gene003071	MS.gene003071	LOC25488035	0.00116912	-2.39372	down	0.01318	-2.63078	normal	--	--	--	--	--	--	--	--	--	--	--	--
MS.gene003075	MS.gene003075	LOC25484932	2.37483e-12	5.29667	up	0.000177895	3.87384	up	0.0338091	-1.34043	normal	--	--	--	--	--	--	--	--	--
MS.gene003076	MS.gene003076	LOC25488040	0.00937938	0.98475	normal	0.328966	-0.391851	normal	0.000409677	-1.29455	down	7.15571e-09	8.76115	up	--	--	--	0.205206	-1.80015	normal
MS.gene003078	MS.gene003078	LOC25481320	0.00446953	-1.19631	down	0.12825	-0.53761	normal	0.157829	0.739233	normal	0.478183	-0.525139	normal	0.00463992	-1.38606	down	0.230682	-0.815711	normal
MS.gene00308	MS.gene00308	LOC25488133	3.85449e-09	8.34784	up	--	--	--	0.393544	-0.958109	normal	--	--	--	--	--	--	--	--	--
MS.gene003085	MS.gene003085	LOC11413586	1.30369e-36	4.18322	up	0.00137647	2.04782	up	0.000127006	-2.05584	down	0.00332052	2.04501	up	0.782358	0.261234	normal	0.00755435	-1.74252	down
MS.gene003086	MS.gene003086	LOC11413586	4.39822e-10	4.99926	up	--	--	--	0.0515496	-2.17699	normal	0.0216281	2.33179	normal	--	--	--	0.128196	-2.01288	normal
MS.gene003087	MS.gene003087	LOC11409521	3.7094e-10	2.25077	up	6.73451e-08	2.3466	up	0.799132	0.172858	normal	0.0318568	0.764236	normal	0.00292205	0.90586	normal	0.422135	0.187528	normal
MS.gene003088	MS.gene003088	LOC11406420	8.47669e-08	0.883634	normal	0.0190227	0.512932	normal	0.333576	-0.292556	normal	0.00138477	1.1919	up	0.000148411	1.06595	up	0.853037	-0.0836759	normal
MS.gene003089	MS.gene003089	--	0.157342	0.349126	normal	1.03916e-07	-1.03406	down	1.46086e-06	-1.30246	down	0.225688	0.620116	normal	0.00244493	-1.84246	down	6.00379e-05	-2.41926	down
MS.gene003090	MS.gene003090	--	0.958645	-0.057535	normal	0.569466	-0.500095	normal	0.78686	-0.372221	normal	0.680472	-0.64571	normal	1.58159e-08	-1.974	down	0.230044	-1.29433	normal
MS.gene003091	MS.gene003091	LOC11407481	0.00127352	-0.750011	normal	6.76116e-08	-1.02048	down	0.59512	-0.194643	normal	4.67051e-06	-1.46982	down	0.0808464	-0.605518	normal	0.00140006	0.90394	normal
MS.gene003095	MS.gene003095	LOC11416648	1.57738e-05	4.36263	up	--	--	--	0.579069	-1.01384	normal	0.000717995	2.97989	up	1.07593e-07	3.49742	up	0.451136	0.556418	normal
MS.gene003098	MS.gene003098	LOC11416649	1.2801e-17	4.23804	up	1.60851e-08	3.0419	up	0.0153661	-1.12212	normal	1.78189e-12	3.24098	up	5.72738e-08	2.29893	up	0.0497874	-0.897269	normal
MS.gene003105	MS.gene003105	LOC11411057	4.68339e-05	-2.22458	down	7.22334e-16	-2.2624	down	0.973141	0.0414671	normal	4.92803e-05	-1.55928	down	4.47508e-09	-2.77877	down	0.021779	-1.17278	normal
MS.gene003106	MS.gene003106	LOC11428669	0.000141603	-1.63615	down	0.198128	-0.783027	normal	0.312186	0.927019	normal	0.023881	-1.50767	normal	3.29282e-06	-2.97001	down	--	--	--
MS.gene003116	MS.gene003116	LOC25486252	0.0642486	-1.00225	normal	0.0286422	-1.14586	normal	--	--	--	0.2792	-0.975927	normal	0.00142785	-3.19844	down	--	--	--
MS.gene003117	MS.gene003117	LOC25486257	0.000198418	-1.11353	down	0.000373721	-2.29233	down	0.259236	-1.10093	normal	0.551929	-0.531033	normal	7.22777e-05	-1.98453	down	0.0694571	-1.41052	normal
MS.gene003120	MS.gene003120	LOC25486260	2.64096e-05	1.55258	up	0.0436799	0.784582	normal	0.070771	-0.686524	normal	0.544939	0.354532	normal	0.000255778	-1.25285	down	5.91006e-05	-1.56197	down
MS.gene003121	MS.gene003121	LOC25486262	8.30079e-05	-1.70628	down	2.58436e-12	-2.11981	down	0.684784	-0.329487	normal	0.445416	-0.787451	normal	0.000201987	-4.04719	down	0.0154662	-3.21984	normal
MS.gene003130	MS.gene003130	--	2.35907e-33	-3.30061	down	0.023101	-1.39335	normal	0.00798908	1.97704	up	0.89461	-0.208885	normal	7.78767e-06	-2.36455	down	0.00525957	-2.11472	down
MS.gene003131	MS.gene003131	--	6.26131e-10	-2.55519	down	0.0576297	-0.970839	normal	0.00822702	1.66697	up	0.994593	-0.00959763	normal	3.19295e-05	-1.59543	down	0.0109576	-1.54379	normal
MS.gene003134	MS.gene003134	--	0.0951299	-0.408205	normal	0.196712	-0.719296	normal	0.777821	-0.233034	normal	0.792515	-0.374213	normal	0.00774861	-1.86892	down	0.0474413	-1.45306	normal
MS.gene003135	MS.gene003135	--	1.54876e-13	9.86689	up	2.99006e-12	9.4923	up	0.741145	-0.291397	normal	0.00301407	3.99616	up	--	--	--	0.0704252	-2.29417	normal
MS.gene003138	MS.gene003138	LOC11408726	1.14566e-06	-2.31366	down	0.000289343	-1.48164	down	0.3318	0.911605	normal	--	--	--	--	--	--	--	--	--
MS.gene00314	MS.gene00314	LOC25488136	0.990519	-0.00597435	normal	0.86065	0.0954828	normal	0.801917	0.176081	normal	0.135468	-0.915767	normal	6.84564e-09	-1.47328	down	0.399466	-0.515507	normal
MS.gene003140	MS.gene003140	--	0.210397	-0.323849	normal	0.00188678	-0.706492	normal	0.437556	-0.30512	normal	0.405387	-0.369669	normal	0.00230622	-1.07004	down	0.105299	-0.655953	normal
MS.gene003141	MS.gene003141	--	7.98475e-15	2.16178	up	0.00507003	1.17076	up	0.0467903	-0.915507	normal	--	--	--	--	--	--	--	--	--
MS.gene003142	MS.gene003142	LOC11407997	2.18943e-40	5.1828	up	1.42987e-28	4.786	up	0.479792	-0.315428	normal	2.08036e-13	4.50442	up	2.76603e-13	3.66705	up	0.17651	-0.794807	normal
MS.gene003145	MS.gene003145	--	0.000142554	2.26781	up	3.89438e-05	2.36835	up	0.645102	0.181154	normal	0.122574	1.10966	normal	0.00891638	1.41812	up	0.475479	0.341246	normal
MS.gene003146	MS.gene003146	--	0.365391	-0.82741	normal	0.000157042	-2.09763	down	0.106554	-1.20001	normal	0.283742	-0.746723	normal	9.97221e-25	-5.00733	down	4.83077e-13	-4.21334	down
MS.gene003151	MS.gene003151	LOC11405929	--	--	--	--	--	--	--	--	--	0.717685	0.324792	normal	0.000420813	-3.59532	down	0.000246652	-3.87856	down
MS.gene003157	MS.gene003157	LOC11409534	0.0102388	-1.23128	normal	1.7736e-05	-2.06835	down	--	--	--	0.0112013	-1.51161	normal	0.162142	-1.45895	normal	0.957443	0.0917952	normal
MS.gene003162	MS.gene003162	LOC11410773	0.0292941	0.530738	normal	1.44974e-05	-1.0643	down	6.56861e-08	-1.51734	down	0.905183	-0.0991993	normal	0.00348541	-1.38594	down	0.00197544	-1.23991	down
MS.gene003167	MS.gene003167	LOC11409542	3.25455e-22	12.0831	up	5.19801e-15	10.4918	up	0.000719957	-1.5139	down	--	--	--	--	--	--	0.092951	-1.42196	normal
MS.gene003185	MS.gene003185	LOC11408017	0.992121	-0.00826103	normal	0.409077	0.448571	normal	0.520924	0.541934	normal	4.85734e-05	1.95952	up	0.924706	-0.0919763	normal	0.000713003	-2.00778	down
MS.gene003187	MS.gene003187	LOC11407504	0.550344	-0.542455	normal	0.00280337	-1.89827	down	--	--	--	--	--	--	--	--	--	--	--	--
MS.gene003195	MS.gene003195	LOC11416910	2.02063e-05	-4.13136	down	0.00725385	-1.87875	down	--	--	--	--	--	--	0.374995	0.753373	normal	--	--	--
MS.gene003197	MS.gene003197	LOC11416910	0.0408876	-1.69666	normal	0.000198158	-1.94063	down	--	--	--	2.50553e-06	-1.83088	down	0.00535775	-0.945622	normal	0.0148597	0.924444	normal
MS.gene003205	MS.gene003205	LOC11412111	0.0131935	0.6532	normal	0.712989	-0.152339	normal	0.0538736	-0.727731	normal	0.303354	0.630151	normal	0.0029477	-1.53147	down	4.42211e-07	-2.12245	down
MS.gene003207	MS.gene003207	LOC11416672	0.329024	-0.772556	normal	0.390419	-0.445405	normal	0.625948	0.414386	normal	0.122013	0.934495	normal	0.000362538	1.61598	up	0.00417017	0.723694	normal
MS.gene003211	MS.gene003211	LOC11413609	0.0703867	-0.922524	normal	0.000402534	-1.70949	down	0.44822	-0.701944	normal	0.0143294	-1.21608	normal	0.0010451	-1.41009	down	0.859592	-0.147992	normal
MS.gene003217	MS.gene003217	LOC11405623	0.604453	-0.309611	normal	0.961538	0.0284654	normal	0.420405	0.42013	normal	0.00327597	-1.61229	down	0.23688	-0.406639	normal	0.0145158	1.2499	normal
MS.gene003219	MS.gene003219	LOC112419054	0.00106294	1.91547	up	--	--	--	0.0890762	-1.54623	normal	--	--	--	0.566797	-0.540857	normal	--	--	--
MS.gene003223	MS.gene003223	--	0.388165	0.658775	normal	0.0306369	0.880306	normal	0.745523	0.308117	normal	--	--	--	0.330095	1.33652	normal	0.000226936	4.71994	up
MS.gene003234	MS.gene003234	LOC11413853	0.339692	-0.515421	normal	0.0885854	0.705618	normal	0.000729407	1.29695	up	0.1235	-0.860219	normal	0.614588	0.215275	normal	0.0165638	1.11426	normal
MS.gene003240	MS.gene003240	LOC11412926	0.730614	0.21691	normal	1.49977e-12	2.37464	up	2.9847e-13	2.22994	up	0.314721	0.626554	normal	0.0214018	1.12488	normal	0.358643	0.544929	normal
MS.gene003241	MS.gene003241	LOC11412926	0.0232147	1.79796	normal	2.30882e-08	3.23513	up	0.00731817	1.50324	up	0.954424	0.0867584	normal	0.338678	0.682558	normal	0.285678	0.624445	normal
MS.gene003246	MS.gene003246	--	0.00054971	1.79803	up	--	--	--	0.41513	-0.698543	normal	--	--	--	--	--	--	--	--	--
MS.gene003253	MS.gene003253	LOC25486289	0.0756013	-0.451021	normal	5.23638e-20	-1.61585	down	7.40263e-05	-1.0836	down	0.676658	-0.171262	normal	1.20614e-08	-1.20403	down	1.76057e-07	-0.989453	normal
MS.gene003257	MS.gene003257	LOC25486295	1.05808e-38	9.69397	up	1.56423e-24	8.05069	up	0.00015805	-1.57323	down	0.00074706	4.51798	up	0.0499425	2.60149	normal	3.61254e-05	-1.86798	down
MS.gene003258	MS.gene003258	--	2.14633e-163	10.3647	up	5.69117e-133	9.38624	up	0.00542429	-0.898045	normal	0.00192369	3.76433	up	0.00416558	3.18228	up	0.308188	-0.532989	normal
MS.gene003259	MS.gene003259	--	8.38197e-210	10.6441	up	2.30718e-140	9.61365	up	0.0213264	-0.952502	normal	0.0576757	3.80215	normal	0.115617	2.97472	normal	0.325228	-0.77892	normal
MS.gene003261	MS.gene003261	--	7.49542e-119	13.006	up	5.87636e-98	11.2995	up	3.15298e-06	-1.62293	down	1.22598e-07	5.61943	up	1.2966e-05	4.45449	up	0.125363	-1.11282	normal
MS.gene003266	MS.gene003266	--	1.79552e-192	11.1726	up	2.1048e-122	10.0135	up	0.00225678	-1.07894	down	5.16666e-05	4.54345	up	0.000671321	3.54053	up	0.0900326	-0.953238	normal
MS.gene003269	MS.gene003269	LOC25486297	--	--	--	--	--	--	--	--	--	0.118204	-1.02448	normal	0.00146208	-1.93005	down	0.174182	-0.870758	normal
MS.gene003283	MS.gene003283	LOC25486302	0.927552	-0.0476493	normal	8.18454e-09	2.13637	up	9.91235e-10	2.26259	up	0.912485	0.13911	normal	0.344792	0.502098	normal	0.594725	0.397613	normal
MS.gene003284	MS.gene003284	--	0.764329	-0.148489	normal	0.00806278	1.21511	up	0.000458371	1.44051	up	0.137816	-1.00335	normal	0.811309	-0.159441	normal	0.0341479	0.876333	normal
MS.gene003285	MS.gene003285	LOC11412424	0.046113	-0.96309	normal	5.6907e-21	2.38235	up	2.27014e-19	3.42244	up	0.0660984	1.73874	normal	2.84069e-18	3.48409	up	0.0137753	1.77956	normal
MS.gene003287	MS.gene003287	LOC11426602	0.508299	-0.526911	normal	0.0584595	-1.24193	normal	0.600221	-0.629201	normal	0.0137495	-1.96874	normal	0.000958646	-2.17077	down	--	--	--
MS.gene003290	MS.gene003290	LOC11412425	0.0261251	-1.64617	normal	0.406736	0.506998	normal	0.00713665	2.23024	up	--	--	--	--	--	--	--	--	--
MS.gene003292	MS.gene003292	LOC11414411	0.44241	-0.500839	normal	0.00503623	-1.52861	down	0.209371	-0.951563	normal	0.769664	-0.29611	normal	0.000895865	-1.67194	down	0.0271444	-1.33639	normal
MS.gene003295	MS.gene003295	LOC11412427	0.538025	-0.59267	normal	8.14764e-05	-1.94467	down	0.20667	-1.26406	normal	0.64333	-0.492282	normal	1.04209e-10	-2.83602	down	0.00107078	-2.30231	down
MS.gene003300	MS.gene003300	LOC11414418	0.736301	0.12011	normal	0.525251	0.30966	normal	0.67798	0.269768	normal	0.73351	-0.316271	normal	0.12287	0.737326	normal	0.00890405	1.08881	up
MS.gene003317	MS.gene003317	LOC11407637	--	--	--	--	--	--	--	--	--	0.711925	-0.403626	normal	0.00520009	1.02693	up	0.0139108	1.46797	normal
MS.gene00332	MS.gene00332	LOC25488169	--	--	--	--	--	--	--	--	--	0.578907	-0.476077	normal	0.00210652	-1.39215	down	0.264975	-0.876025	normal
MS.gene003320	MS.gene003320	--	0.0589504	-0.840506	normal	0.00183917	-1.1754	down	0.769915	-0.252949	normal	0.549709	0.631981	normal	0.00270827	1.55386	up	0.132379	0.973182	normal
MS.gene003321	MS.gene003321	--	0.0313748	-0.55356	normal	6.68447e-12	-1.84471	down	0.00184613	-1.21621	down	0.0963274	-0.681674	normal	3.40183e-07	-1.28112	down	0.12146	-0.55574	normal
MS.gene003322	MS.gene003322	LOC11416791	1.65809e-06	-0.961051	normal	3.06189e-08	-2.22689	down	0.018443	-1.19064	normal	0.193379	-0.628399	normal	0.000332016	-1.15855	down	0.32109	-0.488555	normal
MS.gene003324	MS.gene003324	LOC11416791	0.0670662	-0.804386	normal	0.867221	0.0927827	normal	0.0611902	0.97485	normal	0.369133	-0.490851	normal	0.050552	0.585709	normal	0.00326157	1.12256	up
MS.gene003326	MS.gene003326	LOC11417441	--	--	--	--	--	--	--	--	--	0.000143352	-2.23466	down	1.50292e-07	-3.49231	down	--	--	--
MS.gene003328	MS.gene003328	LOC11408222	0.760599	0.270775	normal	0.218758	-0.861001	normal	0.221753	-1.04747	normal	0.00261625	-1.59311	down	0.202372	-0.398719	normal	0.0230624	1.23792	normal
MS.gene003349	MS.gene003349	LOC11414871	3.04531e-11	0.988032	normal	0.0989082	0.29101	normal	0.00326676	-0.619154	normal	0.000902849	1.1926	up	0.155707	0.499154	normal	0.0860256	-0.648381	normal
MS.gene003350	MS.gene003350	--	0.000127166	0.802086	normal	0.193024	0.266703	normal	0.122287	-0.458965	normal	8.90064e-05	1.41777	up	0.179974	0.556396	normal	0.0730418	-0.81764	normal
MS.gene003356	MS.gene003356	--	0.544826	-0.239726	normal	0.00728926	0.719093	normal	0.00353807	1.03801	up	0.236569	-0.503573	normal	0.446714	-0.2668	normal	0.493208	0.280377	normal
MS.gene003357	MS.gene003357	LOC11416804	0.828799	-0.19593	normal	6.61495e-19	3.7355	up	3.9427e-14	4.01803	up	1.08872e-12	4.24239	up	4.56919e-39	6.18093	up	5.82264e-07	1.98458	up
MS.gene003358	MS.gene003358	LOC11426616	0.490273	-0.288368	normal	0.0234408	0.673226	normal	0.00574241	1.03998	up	0.248895	-0.497662	normal	0.246129	-0.378247	normal	0.74204	0.162995	normal
MS.gene003363	MS.gene003363	LOC11444942	0.00048849	-2.14713	down	0.0131543	-1.53423	normal	--	--	--	0.81739	-0.388346	normal	5.80237e-06	-2.4201	down	--	--	--
MS.gene003369	MS.gene003369	LOC25492868	--	--	--	0.111774	1.42677	normal	--	--	--	0.770966	-0.508783	normal	1.37232e-12	3.37423	up	3.0982e-08	3.933	up
MS.gene003381	MS.gene003381	LOC11442834	7.97436e-07	1.40427	up	2.90862e-09	1.85478	up	0.216559	0.527704	normal	0.00964041	1.12203	up	6.0735e-07	1.70239	up	0.0231362	0.616422	normal
MS.gene003383	MS.gene003383	LOC11439696	0.278319	0.368056	normal	1.42137e-05	-1.78784	down	9.2659e-06	-2.0814	down	0.152796	-0.77891	normal	1.5075e-19	-2.38815	down	0.000266967	-1.56099	down
MS.gene003384	MS.gene003384	LOC25492866	5.12589e-05	1.02986	up	1.58247e-08	1.34626	up	0.220818	0.392949	normal	0.778695	-0.183852	normal	0.00739638	0.700474	normal	0.000644548	0.922274	normal
MS.gene003386	MS.gene003386	LOC25492865	0.000446619	2.41362	up	3.75656e-06	2.45615	up	0.92047	0.108173	normal	--	--	--	--	--	--	--	--	--
MS.gene003388	MS.gene003388	LOC25492862	0.00189876	-1.36739	down	0.250867	0.422484	normal	6.81318e-05	1.86607	up	0.110212	-0.926308	normal	1.54076e-06	-2.5963	down	0.00978906	-1.61862	down
MS.gene003389	MS.gene003389	LOC25492861	0.0547746	-1.26388	normal	0.000217787	-1.99909	down	--	--	--	0.675449	-0.296966	normal	0.120482	-0.819846	normal	0.405815	-0.476799	normal
MS.gene003390	MS.gene003390	LOC25492860	0.00524195	1.10473	up	0.0337187	1.0905	normal	0.947122	0.0624297	normal	0.0646925	0.98713	normal	4.1593e-16	2.17872	up	0.00285629	1.23088	up
MS.gene003393	MS.gene003393	LOC25492857	0.00151118	-1.21697	down	0.408106	-0.429076	normal	0.208343	0.861388	normal	0.163066	-0.558305	normal	0.135251	-0.450678	normal	0.710243	0.147132	normal
MS.gene003398	MS.gene003398	LOC25492852	3.27261e-14	-6.85187	down	1.56457e-07	-7.63259	down	--	--	--	--	--	--	--	--	--	--	--	--
MS.gene003400	MS.gene003400	LOC25492850	--	--	--	--	--	--	--	--	--	6.2487e-11	-9.12482	down	4.95352e-12	-9.15859	down	--	--	--
MS.gene003405	MS.gene003405	LOC11443646	0.10644	0.580006	normal	0.00757172	-2.18497	down	0.00164884	-2.69415	down	0.708421	-0.598223	normal	0.00494496	-1.43149	down	0.526773	-0.787326	normal
MS.gene003410	MS.gene003410	LOC25492843	0.000103665	1.0399	up	0.0123197	-0.926007	normal	1.17454e-06	-1.88301	down	6.54597e-05	1.97033	up	0.191188	-0.685196	normal	1.45719e-16	-2.60666	down
MS.gene003412	MS.gene003412	LOC11444406	0.0063518	-0.570326	normal	5.73837e-12	-1.09576	down	0.0862583	-0.445939	normal	0.693695	-0.183368	normal	0.0123482	-0.689099	normal	0.0670615	-0.460819	normal
MS.gene00342	MS.gene00342	LOC25488181	3.45062e-05	1.79179	up	0.0346997	1.24381	normal	0.543836	-0.47016	normal	0.789648	0.490226	normal	0.580575	0.461669	normal	0.998663	0.00247778	normal
MS.gene003427	MS.gene003427	LOC11443645	0.00312853	1.74871	up	0.597746	0.403671	normal	0.0700567	-1.2647	normal	--	--	--	--	--	--	--	--	--
MS.gene003428	MS.gene003428	LOC112421389	0.0309915	-0.890839	normal	0.000736392	-2.07289	down	0.224142	-1.1023	normal	--	--	--	--	--	--	--	--	--
MS.gene003430	MS.gene003430	LOC11444405	--	--	--	5.0856e-16	4.18108	up	0.000889424	2.30341	up	--	--	--	2.59805e-10	4.08818	up	0.311384	0.966366	normal
MS.gene003436	MS.gene003436	LOC11439200	0.0192567	-0.860796	normal	9.1627e-08	-1.18469	down	0.650967	-0.23902	normal	0.404789	-0.525858	normal	0.000330703	-1.43563	down	0.134414	-0.868617	normal
MS.gene003449	MS.gene003449	LOC11446620	0.00294452	-0.720738	normal	4.80708e-07	-1.31179	down	0.206922	-0.514376	normal	0.0914322	-1.53418	normal	0.00168035	-2.15265	down	0.39877	-0.574025	normal
MS.gene003474	MS.gene003474	LOC11444383	0.277345	-0.285036	normal	0.00840926	0.648227	normal	0.000242995	1.01057	up	0.868077	-0.278534	normal	0.0519325	1.37535	normal	0.0845383	1.69846	normal
MS.gene00348	MS.gene00348	LOC25488186	0.00733434	1.33329	up	3.33216e-12	3.16338	up	1.97551e-06	1.9131	up	0.0627448	2.81174	normal	6.13126e-13	4.80611	up	0.21114	2.03936	normal
MS.gene003481	MS.gene003481	LOC25492834	0.995463	-0.00332165	normal	2.85684e-19	-1.83581	down	3.9007e-07	-1.761	down	0.897762	-0.0913282	normal	7.01115e-22	-2.54845	down	5.20201e-18	-2.41158	down
MS.gene003482	MS.gene003482	LOC25492833	0.201986	-1.71573	normal	0.00967945	-1.52958	down	--	--	--	0.597677	-0.78832	normal	0.00704503	-2.95968	down	--	--	--
MS.gene003486	MS.gene003486	LOC25492829	3.42055e-69	9.97033	up	3.35652e-13	9.07154	up	0.0650715	-0.816227	normal	0.00223676	3.86674	up	0.205424	1.67231	normal	1.22067e-05	-2.14785	down
MS.gene003487	MS.gene003487	LOC25492829	4.37075e-83	10.45	up	1.63873e-55	9.62326	up	0.0602913	-0.748698	normal	0.000858798	4.03467	up	0.188939	1.64628	normal	6.05503e-07	-2.34131	down
MS.gene00349	MS.gene00349	LOC25488187	0.00197738	1.58881	up	0.106283	0.883227	normal	0.238929	-0.622366	normal	--	--	--	--	--	--	--	--	--
MS.gene003497	MS.gene003497	LOC25492822	0.538707	-0.158242	normal	0.0988125	0.331123	normal	0.0434541	0.567068	normal	0.00438206	0.932358	normal	3.07805e-11	1.71108	up	0.00025185	0.821506	normal
MS.gene003499	MS.gene003499	LOC25492820	3.76143e-13	2.78942	up	0.0127527	1.29471	normal	0.00155931	-1.41902	down	0.0154083	1.63815	normal	0.490044	0.424419	normal	0.0615972	-1.1675	normal
MS.gene003501	MS.gene003501	LOC25492817	7.81528e-05	-1.4587	down	0.000331553	-0.828876	normal	0.186913	0.702235	normal	0.891907	-0.112383	normal	0.0123272	-1.05367	normal	0.0726996	-0.896459	normal
MS.gene003503	MS.gene003503	LOC25492815	0.765841	0.112282	normal	0.364698	0.343126	normal	0.56653	0.308341	normal	0.476652	0.661316	normal	1.11013e-05	1.57437	up	0.133641	0.959621	normal
MS.gene003506	MS.gene003506	LOC25492811	0.129281	-0.626732	normal	0.00197745	-1.1105	down	0.553132	-0.402344	normal	0.758907	-0.178292	normal	0.0309001	-0.914545	normal	0.157753	-0.691962	normal
MS.gene003510	MS.gene003510	LOC25492807	0.00286975	1.57644	up	0.922515	0.0830638	normal	0.00338451	-1.41219	down	0.0533253	1.55035	normal	0.0330301	1.07612	normal	0.626774	-0.430108	normal
MS.gene003512	MS.gene003512	LOC25492801	0.159902	-0.904591	normal	0.756685	0.361918	normal	0.256004	1.34822	normal	0.427324	-0.787357	normal	0.00379132	-1.80752	down	0.133167	-0.986474	normal
MS.gene003515	MS.gene003515	LOC25492799	1.59278e-52	4.87197	up	6.62642e-25	3.89864	up	0.0310167	-0.892664	normal	--	--	--	--	--	--	--	--	--
MS.gene003519	MS.gene003519	LOC25492796	0.336308	-0.766123	normal	0.0038937	-2.1688	down	--	--	--	--	--	--	--	--	--	0.394574	1.03366	normal
MS.gene003522	MS.gene003522	LOC25492795	8.85544e-11	7.602	up	--	--	--	0.00341706	-1.96958	down	--	--	--	--	--	--	--	--	--
MS.gene003525	MS.gene003525	LOC25492791	0.0412092	-1.29565	normal	1.05595e-05	-1.74959	down	0.710387	-0.363947	normal	0.0225707	-1.04512	normal	8.72256e-14	-3.15253	down	1.72383e-06	-2.05916	down
MS.gene003527	MS.gene003527	LOC25492788	9.23829e-07	-1.30567	down	5.2143e-33	-2.63443	down	0.00129485	-1.25128	down	0.00952061	-0.921357	normal	4.08843e-27	-3.47299	down	4.01767e-14	-2.50475	down
MS.gene003534	MS.gene003534	LOC25492778	0.782429	0.173156	normal	1.80398e-08	1.40678	up	0.0057695	1.32031	up	0.00171694	1.07126	up	6.76126e-07	1.26003	up	0.491254	0.232216	normal
MS.gene003535	MS.gene003535	LOC25492778	0.11234	0.766468	normal	2.09467e-06	1.2723	up	0.302465	0.590368	normal	0.00731767	1.14314	up	0.0126694	0.841817	normal	0.565901	-0.260554	normal
MS.gene003538	MS.gene003538	--	0.099566	-1.0666	normal	3.95026e-05	-2.73435	down	--	--	--	0.79525	-0.281913	normal	0.00139832	-1.96437	down	0.0431708	-1.64208	normal
MS.gene003544	MS.gene003544	LOC25492774	1.12405e-05	-1.30525	down	0.0123363	-0.612143	normal	0.0183419	0.767428	normal	0.23411	-0.527588	normal	0.0153884	0.678753	normal	5.68345e-08	1.24436	up
MS.gene003545	MS.gene003545	LOC25492773	0.029753	-1.30442	normal	0.00132628	-1.08194	down	0.772107	0.304357	normal	0.0306006	-1.32541	normal	0.13801	-0.444541	normal	0.126219	0.918747	normal
MS.gene003560	MS.gene003560	LOC11444382	6.42435e-08	6.40447	up	--	--	--	0.500594	-1.27834	normal	--	--	--	--	--	--	--	--	--
MS.gene003562	MS.gene003562	LOC11443623	0.176257	0.78354	normal	0.000146696	1.49215	up	0.224227	0.796239	normal	0.113461	1.06478	normal	9.34716e-10	1.97551	up	0.0657864	0.952148	normal
MS.gene003565	MS.gene003565	LOC11442813	--	--	--	4.56501e-06	3.46781	up	0.759986	-0.310385	normal	--	--	--	--	--	--	--	--	--
MS.gene003568	MS.gene003568	LOC11440234	0.0695981	-1.02451	normal	0.0936928	-0.814133	normal	0.69825	0.295369	normal	0.0972069	-0.78837	normal	9.86211e-08	-1.73841	down	0.0276603	-0.904439	normal
MS.gene00357	MS.gene00357	LOC25488195	0.0253477	0.688691	normal	0.392021	-0.328185	normal	0.042907	-0.941811	normal	0.096025	0.540106	normal	0.064122	-0.624257	normal	6.21147e-05	-1.12206	down
MS.gene003573	MS.gene003573	LOC11438113	4.39242e-07	-2.17691	down	0.715537	0.180109	normal	1.98104e-06	2.43457	up	0.354373	-0.822736	normal	0.0105172	-1.42975	normal	0.412578	-0.57336	normal
MS.gene003604	MS.gene003604	LOC11439583	--	--	--	1.62452e-10	8.7385	up	1.18202e-06	5.28532	up	--	--	--	3.15632e-25	8.56325	up	0.160832	1.33114	normal
MS.gene003611	MS.gene003611	--	--	--	--	1.31548e-05	3.5551	up	0.323272	1.6089	normal	--	--	--	--	--	--	--	--	--
MS.gene003621	MS.gene003621	LOC11439149	1.17132e-20	4.03431	up	3.40352e-17	3.67253	up	0.632077	-0.277612	normal	0.269561	0.808666	normal	5.22914e-09	2.88538	up	6.71687e-10	2.11813	up
MS.gene00363	MS.gene00363	LOC11413222	9.08301e-20	6.20803	up	1.18682e-06	4.32604	up	2.17467e-05	-1.803	down	0.294323	1.39523	normal	0.461642	0.912594	normal	0.66525	-0.434544	normal
MS.gene003639	MS.gene003639	LOC11442794	0.172781	0.704313	normal	0.00730421	1.77009	up	0.161278	1.14172	normal	0.058565	0.931465	normal	0.140028	0.600903	normal	0.568125	-0.285879	normal
MS.gene003641	MS.gene003641	LOC11442793	0.274379	-0.752843	normal	0.0528876	0.996712	normal	5.49117e-05	1.83024	up	0.947993	-0.0595519	normal	2.35509e-13	2.45765	up	2.3209e-12	2.55669	up
MS.gene003645	MS.gene003645	--	0.0676469	-0.609038	normal	4.92141e-11	-1.44831	down	0.0549786	-0.75681	normal	0.287442	-0.541339	normal	9.63095e-05	-1.35225	down	0.000918173	-0.763927	normal
MS.gene003647	MS.gene003647	LOC11445395	0.106651	-0.447627	normal	1.25662e-08	-1.04767	down	0.130065	-0.518437	normal	0.341187	-0.421502	normal	4.97508e-05	-1.2465	down	0.00265707	-0.778179	normal
MS.gene00366	MS.gene00366	LOC25488198	0.990243	-0.0101915	normal	0.0690428	-0.892655	normal	0.279639	-0.80047	normal	0.438311	0.51452	normal	0.0221517	-1.1289	normal	0.003938	-1.59935	down
MS.gene003660	MS.gene003660	LOC11441555	0.454186	-0.560194	normal	6.53483e-06	-2.86736	down	--	--	--	--	--	--	--	--	--	--	--	--
MS.gene003665	MS.gene003665	LOC11444339	0.143568	-0.66929	normal	0.00388596	-1.05785	down	0.702637	-0.312465	normal	--	--	--	--	--	--	--	--	--
MS.gene00367	MS.gene00367	LOC25488200	1.55924e-18	6.6097	up	--	--	--	0.00305347	-1.9507	down	--	--	--	--	--	--	--	--	--
MS.gene003670	MS.gene003670	LOC11426605	5.96958e-08	-1.08234	down	1.97788e-06	-1.37375	down	0.677636	-0.211675	normal	1.42764e-05	-1.235	down	9.55666e-36	-2.9337	down	3.4154e-11	-1.65329	down
MS.gene003671	MS.gene003671	LOC11438704	3.46774e-10	-1.36159	down	3.13267e-07	-1.77212	down	0.592917	-0.333531	normal	2.52699e-05	-1.42812	down	3.89258e-26	-4.18643	down	7.92646e-09	-2.71157	down
MS.gene003675	MS.gene003675	LOC11440570	1.67059e-05	-1.25917	down	0.00108664	-1.56363	down	0.790788	-0.226262	normal	0.468312	-0.355522	normal	4.06223e-16	-2.99098	down	4.41202e-12	-2.59241	down
MS.gene003677	MS.gene003677	LOC11444338	1.50665e-74	4.99332	up	1.39296e-50	4.22736	up	0.0688431	-0.685303	normal	6.41861e-07	3.67099	up	6.33202e-06	2.85959	up	0.119157	-0.765719	normal
MS.gene003680	MS.gene003680	LOC11444338	1.23799e-27	5.09875	up	1.14193e-19	4.30957	up	0.0186325	-0.706444	normal	6.53369e-08	3.75919	up	3.2431e-05	2.70079	up	0.0986042	-1.01644	normal
MS.gene003684	MS.gene003684	LOC11442766	0.000322186	1.39539	up	0.196204	0.622349	normal	0.188548	-0.69572	normal	0.614418	0.686063	normal	0.711115	0.374265	normal	0.749543	-0.278284	normal
MS.gene003687	MS.gene003687	LOC11442766	0.00729833	1.08458	up	0.530313	0.311428	normal	0.0673854	-0.695944	normal	0.72166	0.509839	normal	0.91263	0.119333	normal	0.50486	-0.361329	normal
MS.gene003692	MS.gene003692	--	0.00745044	-1.19022	down	0.0863486	-0.772622	normal	0.542905	0.492268	normal	0.75738	-0.237395	normal	0.000171789	-2.18104	down	0.0086622	-1.89809	down
MS.gene003693	MS.gene003693	LOC11437645	0.22161	-0.723118	normal	0.275159	-0.620816	normal	0.865069	0.177451	normal	0.840723	-0.17929	normal	0.0011237	-2.31987	down	0.0147545	-2.09462	normal
MS.gene003696	MS.gene003696	LOC11445368	0.357424	0.258824	normal	0.191602	0.263304	normal	0.859724	0.0803239	normal	0.00264416	0.888561	normal	3.50818e-05	1.03409	up	0.464222	0.189853	normal
MS.gene003698	MS.gene003698	--	1.65014e-13	-1.54504	down	6.20314e-08	-1.40162	down	0.668883	0.221147	normal	0.250583	-0.54848	normal	1.10977e-12	-1.62326	down	0.00347206	-1.03234	down
MS.gene003702	MS.gene003702	LOC11439123	1.71521e-87	10.5278	up	5.62565e-50	8.93555	up	1.6113e-05	-1.51129	down	0.000163503	4.88671	up	0.0739768	3.08099	normal	0.00190486	-1.75543	down
MS.gene003704	MS.gene003704	LOC11414904	--	--	--	--	--	--	--	--	--	--	--	--	0.00856413	2.23314	up	0.0308204	2.00848	normal
MS.gene003712	MS.gene003712	LOC11417481	--	--	--	1.95315e-05	4.26602	up	0.276087	0.959847	normal	1.09665e-06	4.77587	up	7.32275e-05	4.02242	up	0.231164	-0.71834	normal
MS.gene003732	MS.gene003732	LOC11417143	0.121586	-0.628198	normal	0.00287576	-1.06006	down	0.62543	-0.356871	normal	0.692141	0.317639	normal	0.829127	-0.120242	normal	0.545997	-0.393434	normal
MS.gene003742	MS.gene003742	LOC11426605	2.12928e-08	-1.21096	down	5.18238e-06	-1.3379	down	0.944419	-0.0473947	normal	1.1652e-05	-1.30737	down	7.16228e-27	-2.62187	down	8.68494e-06	-1.26943	down
MS.gene003745	MS.gene003745	LOC11420057	--	--	--	--	--	--	--	--	--	0.762374	0.376377	normal	0.000835911	1.96151	up	2.09058e-05	1.61889	up
MS.gene003746	MS.gene003746	LOC11420057	--	--	--	--	--	--	--	--	--	0.884583	0.242087	normal	0.00856125	1.79484	up	0.0147531	1.58554	normal
MS.gene003747	MS.gene003747	LOC11413934	0.0342635	0.676287	normal	3.89669e-17	2.29583	up	3.38347e-11	1.69658	up	0.561684	-0.485931	normal	0.0838516	0.935327	normal	0.00225846	1.46047	up
MS.gene003759	MS.gene003759	LOC11420055	0.849894	-0.120716	normal	0.00470315	-1.67575	down	0.0553826	-1.47513	normal	0.758567	0.256061	normal	0.000515975	-2.26205	down	0.000158048	-2.474	down
MS.gene003762	MS.gene003762	LOC11420054	0.0536845	0.807919	normal	0.0695297	-0.907816	normal	0.00161572	-1.63481	down	0.542148	0.598916	normal	0.369389	-0.578099	normal	0.125479	-1.13132	normal
MS.gene003763	MS.gene003763	LOC11438652	0.0631708	-0.44581	normal	1.29984e-12	-1.58405	down	0.00139614	-1.06272	down	0.423427	-0.529114	normal	0.00778484	-0.813911	normal	0.68317	-0.244103	normal
MS.gene003768	MS.gene003768	LOC11412488	0.000104718	-1.89531	down	3.78795e-15	-5.32434	down	--	--	--	0.51454	-0.564582	normal	7.72063e-17	-6.07439	down	2.95302e-09	-5.47704	down
MS.gene003770	MS.gene003770	LOC11414461	5.32228e-06	2.56774	up	4.03801e-11	3.66975	up	0.00298534	1.18422	up	0.435116	0.342191	normal	0.000153089	1.07233	up	0.00733273	0.771847	normal
MS.gene003775	MS.gene003775	--	0.362145	0.464702	normal	0.835655	-0.0932554	normal	0.477363	-0.471936	normal	0.444996	0.350352	normal	4.11722e-05	1.10156	up	0.00387318	0.794797	normal
MS.gene003777	MS.gene003777	--	--	--	--	--	--	--	--	--	--	--	--	--	2.39066e-06	5.39959	up	0.753503	0.512028	normal
MS.gene003779	MS.gene003779	LOC25492736	--	--	--	--	--	--	--	--	--	--	--	--	5.89263e-15	10.1743	up	0.419867	0.933073	normal
MS.gene003785	MS.gene003785	LOC25492725	--	--	--	0.00146408	1.65193	up	0.409128	0.645408	normal	0.0688143	2.03087	normal	0.000371178	2.59391	up	0.468144	0.614791	normal
MS.gene003787	MS.gene003787	LOC25492723	--	--	--	--	--	--	--	--	--	0.159085	-2.0556	normal	4.34265e-07	-7.42958	down	--	--	--
MS.gene003796	MS.gene003796	LOC25492718	0.476837	0.536565	normal	0.00579392	-1.68441	down	0.00215349	-2.14929	down	0.482257	0.636535	normal	0.114221	-0.982292	normal	0.0290811	-1.57205	normal
MS.gene003802	MS.gene003802	LOC25492714	--	--	--	--	--	--	--	--	--	0.929256	-0.104165	normal	0.0277538	1.11443	normal	0.00465768	1.26745	up
MS.gene003803	MS.gene003803	--	--	--	--	--	--	--	--	--	--	2.41857e-11	4.65839	up	2.03231e-25	4.56111	up	0.95056	-0.0576151	normal
MS.gene003806	MS.gene003806	LOC25492706	0.0642729	-0.845508	normal	0.000133594	-2.24139	down	0.10342	-1.32109	normal	0.0581191	-0.732305	normal	8.85862e-06	-2.05	down	0.0120767	-1.2788	normal
MS.gene003813	MS.gene003813	LOC25492696	0.00354218	-1.22715	down	0.153675	-0.488858	normal	0.194489	0.814755	normal	0.302876	-0.504722	normal	0.13946	-0.457762	normal	0.875837	0.0898555	normal
MS.gene003814	MS.gene003814	LOC25492697	0.0882517	-1.37602	normal	0.00165645	-2.4884	down	--	--	--	0.0319913	-1.51815	normal	1.77024e-06	-3.39919	down	--	--	--
MS.gene00383	MS.gene00383	--	0.0253761	-1.16053	normal	0.00549647	-1.41255	down	--	--	--	--	--	--	--	--	--	--	--	--
MS.gene003833	MS.gene003833	LOC25492683	0.0684697	-0.409057	normal	3.86185e-10	-1.37348	down	0.00357447	-0.886318	normal	0.59985	-0.317101	normal	4.37515e-06	-1.17647	down	0.0127014	-0.815243	normal
MS.gene003834	MS.gene003834	LOC11414899	1.27067e-09	1.41729	up	0.00304942	1.18811	up	0.816434	-0.149955	normal	0.00143156	1.40184	up	5.97041e-06	1.73553	up	0.534685	0.375554	normal
MS.gene003835	MS.gene003835	LOC11414899	1.5145e-05	1.3185	up	3.81849e-12	2.27768	up	0.0132991	1.03876	normal	0.15554	0.92387	normal	0.000512	1.65302	up	0.0463266	0.764448	normal
MS.gene003836	MS.gene003836	LOC11407666	0.000544168	-0.86958	normal	6.35891e-05	-1.93204	down	0.110303	-0.982408	normal	0.441972	-0.451689	normal	0.0108135	-1.0301	normal	0.0730586	-0.542377	normal
MS.gene003838	MS.gene003838	LOC25492681	0.00116748	1.12015	up	0.483058	0.336665	normal	0.121717	-0.700781	normal	0.871495	0.227369	normal	0.544247	0.414362	normal	0.743786	0.222028	normal
MS.gene003839	MS.gene003839	--	7.58785e-18	4.21991	up	1.00067e-55	7.69576	up	5.97787e-17	3.56056	up	5.59281e-05	-5.26667	down	0.767081	0.6073	normal	6.67726e-32	5.90501	up
MS.gene003841	MS.gene003841	--	0.238857	-0.757727	normal	0.0261247	0.941032	normal	0.00471824	1.77776	up	0.943347	-0.0629976	normal	0.822087	-0.163502	normal	0.948287	-0.0579881	normal
MS.gene003845	MS.gene003845	LOC11412282	0.220484	-0.305874	normal	0.00701509	0.616967	normal	0.000421562	1.00044	up	0.270678	-0.568737	normal	0.103427	-0.468181	normal	0.781032	0.146273	normal
MS.gene003849	MS.gene003849	LOC11412485	0.0534662	1.27802	normal	0.00942794	1.58761	up	0.48618	0.395083	normal	0.700838	0.378832	normal	0.870389	-0.103153	normal	0.553289	-0.43338	normal
MS.gene003850	MS.gene003850	LOC11412968	--	--	--	--	--	--	0.488939	-1.04786	normal	0.00085028	3.83003	up	--	--	--	0.0346745	-1.57997	normal
MS.gene003852	MS.gene003852	LOC11416830	0.0267909	-1.36249	normal	2.96262e-05	-1.74498	down	--	--	--	0.142584	-0.825373	normal	2.26555e-06	-2.68203	down	--	--	--
MS.gene003857	MS.gene003857	LOC11415976	0.22351	-0.530289	normal	4.67277e-06	-1.97834	down	0.0324573	-1.36526	normal	0.300971	-0.792198	normal	4.78337e-05	-2.27216	down	0.0590897	-1.43106	normal
MS.gene003876	MS.gene003876	LOC25492672	0.715061	0.111541	normal	0.000678921	0.924841	normal	0.00542673	0.892769	normal	0.163592	0.502916	normal	8.60135e-07	1.37226	up	0.00151615	0.9118	normal
MS.gene003877	MS.gene003877	LOC25492671	2.89925e-06	1.1736	up	0.541955	0.24258	normal	0.0230882	-0.852167	normal	0.840691	0.236238	normal	0.023277	0.901268	normal	0.323128	0.712645	normal
MS.gene003880	MS.gene003880	LOC25492667	2.40168e-11	8.93365	up	1.82584e-09	8.21289	up	0.316809	-0.636139	normal	0.000299231	4.22848	up	0.0080222	3.0879	up	0.159122	-1.09212	normal
MS.gene003889	MS.gene003889	LOC25492658	0.156939	-0.918265	normal	8.54358e-05	-1.36215	down	0.713196	-0.362641	normal	0.707854	-0.743312	normal	2.01222e-05	-2.39457	down	0.255958	-1.61684	normal
MS.gene00389	MS.gene00389	LOC11437638	0.0945154	-0.970303	normal	0.00746786	-1.29934	down	0.802266	-0.253219	normal	0.0031851	-1.4996	down	1.83985e-07	-2.60522	down	--	--	--
MS.gene003893	MS.gene003893	LOC25492654	0.0403811	-0.787097	normal	0.95553	0.0250577	normal	0.0771929	0.888022	normal	0.369704	-0.469735	normal	0.000576003	-1.02677	down	0.294037	-0.51491	normal
MS.gene003894	MS.gene003894	LOC25492653	0.118997	-1.80143	normal	0.141292	-1.19003	normal	0.674844	0.673679	normal	0.49191	-1.36857	normal	0.00111605	-1.83181	down	0.843832	-0.421468	normal
MS.gene003898	MS.gene003898	LOC25492644	2.9357e-23	12.3984	up	8.95598e-17	10.5664	up	3.1236e-11	-1.75224	down	6.00414e-06	5.07553	up	0.00369114	3.21704	up	0.000406421	-1.80842	down
MS.gene003902	MS.gene003902	LOC25492641	--	--	--	--	--	--	--	--	--	--	--	--	2.52773e-12	6.70526	up	6.69874e-11	9.13136	up
MS.gene003903	MS.gene003903	--	0.00715531	2.33237	up	0.00101586	2.6109	up	0.779692	0.367142	normal	0.357344	-0.796414	normal	0.0320678	1.54057	normal	0.00346221	2.37695	up
MS.gene003909	MS.gene003909	LOC25492633	2.58632e-09	2.42167	up	0.056116	1.51716	normal	0.335612	-0.832916	normal	0.010052	1.55215	normal	0.252086	-1.02151	normal	0.00202671	-2.53045	down
MS.gene003911	MS.gene003911	LOC11443824	0.0579879	0.935763	normal	9.44494e-09	2.06276	up	0.00239791	1.20247	up	--	--	--	--	--	--	--	--	--
MS.gene003914	MS.gene003914	LOC25492627	3.48382e-08	3.549	up	2.15379e-29	6.17452	up	2.55937e-06	2.69635	up	--	--	--	3.87856e-08	4.29856	up	0.0200158	2.90601	normal
MS.gene003920	MS.gene003920	LOC25492621	9.44979e-05	-0.814945	normal	0.000121964	-1.68786	down	0.162572	-0.79545	normal	0.0380945	-0.806496	normal	2.52939e-17	-3.04696	down	4.45592e-09	-2.19893	down
MS.gene003929	MS.gene003929	LOC25492609	0.551615	0.448915	normal	0.00560233	1.53716	up	0.139561	1.16486	normal	0.886556	0.133538	normal	0.064451	0.693961	normal	0.239857	0.599844	normal
MS.gene003931	MS.gene003931	LOC25492606	0.0203737	-1.00424	normal	0.151821	0.513011	normal	0.0014923	1.59796	up	0.0650187	-0.961345	normal	0.379855	0.291863	normal	0.00395033	1.29413	up
MS.gene003938	MS.gene003938	LOC11427655	--	--	--	--	--	--	--	--	--	0.00145557	3.28165	up	4.64254e-06	3.55963	up	0.789519	0.316029	normal
MS.gene003939	MS.gene003939	--	7.85566e-33	6.81798	up	--	--	--	0.0352906	-2.09152	normal	0.000160655	3.50893	up	--	--	--	9.7216e-06	-3.5014	down
MS.gene003961	MS.gene003961	LOC25492571	0.10655	-0.560901	normal	0.00332176	0.804759	normal	3.67854e-05	1.44438	up	0.964234	0.0361264	normal	0.377202	0.465108	normal	0.430047	0.473903	normal
MS.gene003962	MS.gene003962	LOC25492569	0.930203	-0.0442361	normal	0.000135868	-1.03868	down	0.0116901	-0.919724	normal	0.0665315	-0.849693	normal	1.57869e-05	-1.33955	down	0.214405	-0.450553	normal
MS.gene003969	MS.gene003969	LOC25492562	--	--	--	--	--	--	--	--	--	0.570363	-0.497869	normal	0.00194786	-1.79537	down	--	--	--
MS.gene003977	MS.gene003977	LOC25492559	0.0151998	-0.732236	normal	3.08419e-08	-1.62424	down	0.0538647	-0.810499	normal	0.288039	0.408003	normal	0.338135	0.400302	normal	0.948152	0.0349479	normal
MS.gene003978	MS.gene003978	LOC11426605	3.59756e-06	-0.879976	normal	2.71697e-07	-1.45485	down	0.236483	-0.494942	normal	0.000927994	-1.05692	down	9.9272e-28	-2.64469	down	1.62285e-09	-1.54127	down
MS.gene003979	MS.gene003979	LOC11417443	0.0059622	-0.79274	normal	2.78202e-11	-1.61722	down	0.0992206	-0.746186	normal	2.27672e-06	-1.75744	down	3.34151e-47	-3.58452	down	5.09404e-06	-1.78132	down
MS.gene00398	MS.gene00398	LOC11443573	0.158805	-1.10628	normal	0.108878	-0.774181	normal	0.745615	0.42101	normal	0.0106699	-1.06256	normal	6.84195e-10	-2.28205	down	0.0351448	-1.17434	normal
MS.gene003986	MS.gene003986	LOC25492551	0.00676855	-1.89753	down	0.0940961	1.34023	normal	2.95964e-07	3.31953	up	--	--	--	--	--	--	--	--	--
MS.gene003989	MS.gene003989	LOC25492546	0.326154	0.925762	normal	0.0034894	2.17	up	0.158021	1.32061	normal	--	--	--	0.437329	1.03995	normal	0.726933	0.563103	normal
MS.gene00399	MS.gene00399	LOC11446540	0.00389228	-0.85139	normal	0.590513	0.248633	normal	0.0161875	1.17741	normal	0.271783	0.70125	normal	0.00130671	1.15809	up	0.251571	0.493419	normal
MS.gene003991	MS.gene003991	LOC25492544	--	--	--	0.000512169	2.0562	up	0.373719	0.743233	normal	--	--	--	--	--	--	--	--	--
MS.gene003992	MS.gene003992	LOC25492543	0.979883	-0.058278	normal	0.120533	2.13423	normal	0.170995	2.24945	normal	0.704692	0.88914	normal	5.22914e-09	5.49953	up	0.00176697	4.64178	up
MS.gene003998	MS.gene003998	LOC11416800	0.0789963	-0.967627	normal	1.22272e-15	-1.49195	down	0.563695	-0.436532	normal	0.598722	-0.295913	normal	0.000328996	-1.0441	down	0.070831	-0.703952	normal
MS.gene00400	MS.gene00400	LOC11445361	0.667647	-0.229961	normal	0.0220988	0.769749	normal	0.0179108	1.07749	normal	--	--	--	0.279204	0.768094	normal	0.00478299	1.61952	up
MS.gene004001	MS.gene004001	LOC11414447	2.94413e-77	9.75907	up	3.06926e-35	8.22665	up	0.000187577	-1.45031	down	9.45873e-09	5.0477	up	0.00331919	2.63386	up	1.54672e-08	-2.36824	down
MS.gene004016	MS.gene004016	LOC11414428	0.0309989	-0.465328	normal	2.88399e-07	-1.01106	down	0.152801	-0.466335	normal	0.293248	-0.749554	normal	0.363302	-0.33759	normal	0.484683	0.454227	normal
MS.gene004017	MS.gene004017	LOC11417447	3.16149e-21	4.70332	up	0.000278613	2.30264	up	2.13687e-06	-2.31829	down	0.00151528	2.18942	up	--	--	--	0.034599	-1.41026	normal
MS.gene004023	MS.gene004023	LOC11408765	0.00769271	-0.830656	normal	1.08119e-10	-1.49708	down	0.19713	-0.58539	normal	0.526132	0.619433	normal	0.814315	0.164387	normal	0.489501	-0.423988	normal
MS.gene004024	MS.gene004024	LOC11416797	0.634351	-0.430335	normal	0.425861	0.540969	normal	0.188981	1.04671	normal	--	--	--	0.002179	2.05041	up	0.0307937	2.9252	normal
MS.gene004025	MS.gene004025	LOC11415945	0.900361	0.0457231	normal	4.22228e-08	-1.1906	down	7.15726e-05	-1.1569	down	0.49351	-1.05913	normal	0.569165	-0.301768	normal	0.517899	0.800935	normal
MS.gene004027	MS.gene004027	LOC11417445	0.00630685	-1.11391	down	0.105133	-0.605068	normal	0.347628	0.584404	normal	0.803666	0.191	normal	0.891081	0.0852239	normal	0.906523	-0.0652005	normal
MS.gene00403	MS.gene00403	LOC11445360	2.30868e-21	2.68172	up	2.70944e-76	4.77615	up	7.20053e-12	2.16888	up	0.403391	-0.866609	normal	0.0789529	1.25065	normal	1.44666e-06	2.14565	up
MS.gene004030	MS.gene004030	LOC11426605	2.14398e-05	-0.887362	normal	1.44372e-05	-1.30071	down	0.50941	-0.336434	normal	5.86131e-06	-1.42391	down	1.27972e-25	-2.93019	down	4.3374e-06	-1.4607	down
MS.gene004031	MS.gene004031	LOC11417443	2.02916e-08	-1.12423	down	9.0543e-06	-1.59392	down	0.502172	-0.392698	normal	7.95551e-07	-1.33568	down	5.92244e-58	-4.16333	down	1.28972e-22	-2.78364	down
MS.gene004032	MS.gene004032	LOC11426605	1.63974e-06	-1.02474	down	1.99707e-08	-1.76066	down	0.167038	-0.655227	normal	0.000169041	-1.2458	down	2.19813e-36	-3.41365	down	2.15571e-09	-2.12448	down
MS.gene004034	MS.gene004034	LOC25492529	0.0249808	-1.94152	normal	1.52094e-11	-2.72905	down	0.608862	-0.68677	normal	0.733469	-0.320508	normal	6.1819e-10	-3.23878	down	1.30764e-15	-2.87836	down
MS.gene004036	MS.gene004036	--	0.403888	-0.424588	normal	5.53983e-05	-1.00437	down	0.389364	-0.511041	normal	0.0016555	-1.07035	down	0.00681104	-0.6772	normal	0.188358	0.434647	normal
MS.gene004037	MS.gene004037	--	--	--	--	0.389554	0.60542	normal	0.0654946	1.41476	normal	3.63101e-05	-2.90922	down	0.639091	-0.26284	normal	5.51043e-05	2.68794	up
MS.gene004038	MS.gene004038	LOC25492523	0.752625	0.27422	normal	0.037098	0.904798	normal	0.387639	0.714126	normal	0.637803	-0.308157	normal	0.032994	0.793661	normal	0.00167271	1.14137	up
MS.gene00404	MS.gene00404	--	0.11949	0.992781	normal	0.00374634	1.50717	up	0.474454	0.59482	normal	0.908259	0.194552	normal	0.000190062	1.51831	up	0.0823178	1.35517	normal
MS.gene004040	MS.gene004040	LOC25492522	0.841663	-0.197462	normal	0.931039	0.0502851	normal	0.774692	0.331546	normal	0.343431	-0.716732	normal	4.19715e-05	-2.09666	down	0.0863576	-1.33689	normal
MS.gene004041	MS.gene004041	LOC25492521	0.10276	-0.702751	normal	0.976268	-0.0153725	normal	0.10254	0.765272	normal	0.720311	-0.315175	normal	0.0048741	-1.33183	down	0.0210362	-0.969738	normal
MS.gene004042	MS.gene004042	LOC25492519	0.618529	0.227122	normal	0.000247282	1.11939	up	0.0298204	0.969108	normal	0.569974	0.356842	normal	0.000160322	1.28812	up	0.0187884	0.973143	normal
MS.gene004043	MS.gene004043	LOC25492518	--	--	--	0.024622	1.63534	normal	0.00119232	2.641	up	0.00736418	1.88305	up	1.92058e-08	2.89208	up	0.0243879	1.05299	normal
MS.gene004045	MS.gene004045	LOC25492510	0.980885	0.0962356	normal	0.759101	-0.802217	normal	0.595737	-0.829223	normal	0.298168	1.14629	normal	0.360754	-0.834491	normal	9.86591e-06	-1.92365	down
MS.gene00405	MS.gene00405	--	0.000175372	1.3066	up	3.52984e-07	1.49941	up	0.586261	0.268835	normal	0.164711	0.903465	normal	0.00348655	1.32096	up	0.222977	0.45308	normal
MS.gene004053	MS.gene004053	LOC25492496	1.70665e-27	-1.5038	down	3.45222e-34	-1.5446	down	0.913408	0.0364961	normal	0.717366	-0.219746	normal	0.432048	0.229725	normal	0.103431	0.487789	normal
MS.gene004054	MS.gene004054	LOC25492496	7.25963e-27	-1.8308	down	8.4435e-52	-2.13892	down	0.44665	-0.23163	normal	0.253826	-0.435243	normal	0.621033	-0.155391	normal	0.18006	0.32138	normal
MS.gene004055	MS.gene004055	LOC25492484	0.000208902	-1.43431	down	5.23987e-05	-0.940536	normal	0.271562	0.579194	normal	0.041181	-1.12285	normal	1.30201e-18	-2.79861	down	4.75938e-05	-1.636	down
MS.gene004058	MS.gene004058	LOC11422025	0.55626	0.336499	normal	0.315226	0.439678	normal	0.828979	0.185485	normal	0.0509662	1.35243	normal	0.000286286	1.905	up	0.23143	0.599546	normal
MS.gene004059	MS.gene004059	LOC11415944	1.50419e-17	7.00424	up	1.20113e-14	6.31169	up	0.403218	-0.625336	normal	--	--	--	--	--	--	--	--	--
MS.gene004062	MS.gene004062	LOC11417070	0.00248425	1.6401	up	4.29504e-07	2.46568	up	0.0468148	0.910074	normal	0.000113853	2.19566	up	6.60153e-21	2.77725	up	0.274817	0.623089	normal
MS.gene004066	MS.gene004066	LOC11426605	0.00313584	-0.577423	normal	0.0444546	-0.673005	normal	0.978889	-0.0179522	normal	0.000207415	-1.4117	down	9.77386e-24	-2.91391	down	0.000400451	-1.45787	down
MS.gene004068	MS.gene004068	LOC25492532	1.35669e-05	-0.975559	normal	4.50672e-07	-1.56293	down	0.322022	-0.509218	normal	0.000572284	-1.69584	down	2.16812e-09	-3.39927	down	--	--	--
MS.gene004070	MS.gene004070	--	0.00452956	-0.704185	normal	2.00727e-09	-1.3788	down	0.0238329	-0.59858	normal	2.2519e-05	-1.10605	down	2.45188e-11	-1.69134	down	0.0570944	-0.540996	normal
MS.gene004072	MS.gene004072	LOC11417443	1.41916e-14	-1.267	down	1.01542e-05	-1.49194	down	0.816224	-0.14848	normal	5.54388e-05	-1.38674	down	3.83178e-52	-3.50008	down	1.99135e-11	-2.06733	down
MS.gene004073	MS.gene004073	LOC11426605	6.20338e-09	-1.1193	down	2.66146e-11	-1.45951	down	0.514449	-0.260728	normal	1.51543e-07	-1.38928	down	7.90625e-30	-2.70488	down	2.89353e-06	-1.27029	down
MS.gene004076	MS.gene004076	LOC11426605	4.72022e-09	-1.13985	down	3.06005e-10	-1.57669	down	0.410002	-0.359348	normal	1.57698e-05	-1.21953	down	1.58068e-19	-2.9882	down	2.80008e-06	-1.72577	down
MS.gene004080	MS.gene004080	LOC11408748	0.00334634	-2.0609	down	0.0750717	-1.14357	normal	0.417228	0.984541	normal	6.36474e-05	-2.68908	down	0.000338087	-2.30212	down	0.428718	0.419025	normal
MS.gene004087	MS.gene004087	LOC11414413	0.778392	0.349606	normal	0.0493459	0.727231	normal	0.72117	0.467317	normal	0.0306762	0.94733	normal	5.13674e-11	1.94118	up	0.00029934	1.0358	up
MS.gene004088	MS.gene004088	LOC11408747	0.0351097	1.31842	normal	7.55654e-07	1.82694	up	0.463207	0.57581	normal	0.373412	-0.659464	normal	0.929872	0.0606641	normal	0.0192647	0.755815	normal
MS.gene004099	MS.gene004099	LOC25492471	0.745329	-0.359452	normal	0.607224	0.724092	normal	0.478766	1.15968	normal	0.482911	0.5925	normal	0.000219122	2.4723	up	0.0110602	1.921	normal
MS.gene004104	MS.gene004104	LOC11412433	0.334205	-0.218004	normal	0.252796	-0.317185	normal	0.967663	-0.0207506	normal	0.521367	-0.336583	normal	0.000199197	-1.08656	down	0.0076362	-0.704326	normal
MS.gene004106	MS.gene004106	LOC11419990	0.327809	0.725858	normal	0.00653829	1.6095	up	0.240111	0.962322	normal	--	--	--	2.69215e-06	2.69201	up	0.00281245	2.09294	up
MS.gene004109	MS.gene004109	LOC11410176	0.0820644	0.955273	normal	0.0100026	1.79515	normal	0.296222	0.922441	normal	0.00206716	1.76168	up	0.117455	1.01997	normal	0.386246	-0.696286	normal
MS.gene004114	MS.gene004114	LOC11407624	5.34749e-05	1.11994	up	0.0272231	0.816912	normal	0.700859	-0.224787	normal	0.421789	-0.443096	normal	0.835501	-0.0906684	normal	0.425609	0.392927	normal
MS.gene004118	MS.gene004118	--	--	--	--	--	--	--	--	--	--	--	--	--	6.43483e-09	3.85917	up	0.00515111	2.3722	up
MS.gene004121	MS.gene004121	LOC107825453	0.001191	-1.97241	down	0.341278	-0.947623	normal	--	--	--	0.02053	-0.919142	normal	4.46918e-13	-3.26473	down	6.64808e-05	-2.30869	down
MS.gene004124	MS.gene004124	LOC107825453	--	--	--	--	--	--	--	--	--	0.00646092	-1.46362	down	1.57417e-06	-3.5762	down	0.027438	-2.07061	normal
MS.gene004126	MS.gene004126	LOC11410173	0.00812632	-2.19159	down	0.672544	0.272789	normal	0.00658062	2.54053	up	0.411747	-1.01312	normal	0.873532	0.110092	normal	--	--	--
MS.gene004130	MS.gene004130	--	--	--	--	5.47692e-06	3.6874	up	0.0231453	2.11305	normal	1.34703e-08	2.28253	up	1.03356e-05	1.76422	up	0.231107	-0.476093	normal
MS.gene004135	MS.gene004135	--	0.0805709	0.277269	normal	9.5439e-09	1.06046	up	0.00015331	0.860674	normal	0.999934	-8.86369e-05	normal	1.34094e-06	1.06276	up	8.95105e-05	1.10563	up
MS.gene004143	MS.gene004143	LOC11408024	1.45773e-07	-0.687743	normal	1.06058e-10	-1.65941	down	0.00514822	-0.894851	normal	0.00136708	-0.75097	normal	0.0173818	-0.501655	normal	0.199146	0.292353	normal
MS.gene004144	MS.gene004144	LOC11416915	--	--	--	--	--	--	--	--	--	0.438472	-0.444532	normal	0.000607872	-2.61533	down	0.0215213	-2.12583	normal
MS.gene004145	MS.gene004145	LOC11416913	0.0742849	0.58501	normal	0.00516768	-1.27845	down	0.000239141	-1.7859	down	0.944761	-0.128915	normal	0.404101	-0.806612	normal	0.270017	-0.63719	normal
MS.gene004147	MS.gene004147	LOC11412114	0.802281	0.171822	normal	0.803682	-0.187934	normal	0.775788	-0.275431	normal	0.00256816	-1.81929	down	0.157827	-0.583595	normal	0.0393489	1.27869	normal
MS.gene004150	MS.gene004150	LOC25494428	2.76009e-05	-1.85796	down	5.83676e-07	-2.01305	down	0.951327	-0.0714431	normal	0.271204	-0.804548	normal	0.000208801	-1.54351	down	0.366877	-0.697267	normal
MS.gene004152	MS.gene004152	LOC25494426	0.000935112	-1.86836	down	0.000290871	-2.41297	down	--	--	--	0.0195778	-1.75075	normal	1.0529e-11	-3.21065	down	--	--	--
MS.gene004157	MS.gene004157	LOC11406473	0.761289	0.240724	normal	0.308073	0.700413	normal	0.46302	0.53839	normal	0.972378	0.0353042	normal	2.02052e-05	1.44071	up	0.000579531	1.45148	up
MS.gene004163	MS.gene004163	LOC11410049	0.297061	-0.826163	normal	0.152653	0.737175	normal	0.0335421	1.64612	normal	0.900194	0.140727	normal	0.00106998	2.02912	up	0.0064414	1.93196	up
MS.gene004183	MS.gene004183	LOC11441825	0.8276	-0.155565	normal	0.0302738	-0.867371	normal	0.358216	-0.626711	normal	7.92275e-05	-1.52501	down	1.07134e-05	-1.47526	down	0.888239	0.0902667	normal
MS.gene004184	MS.gene004184	LOC11437792	0.026253	-1.35426	normal	4.2547e-05	-2.66873	down	0.236674	-1.23556	normal	0.362661	-0.759882	normal	0.0156531	-1.79811	normal	0.230679	-0.998713	normal
MS.gene004189	MS.gene004189	--	--	--	--	--	--	--	--	--	--	--	--	--	0.00166404	1.54172	up	0.33458	0.600246	normal
MS.gene004194	MS.gene004194	LOC11441279	0.245774	2.01535	normal	0.0102083	3.22731	normal	0.296915	1.29059	normal	0.569797	1.31196	normal	2.15945e-13	3.50477	up	0.366599	2.23133	normal
MS.gene004197	MS.gene004197	LOC11440804	--	--	--	--	--	--	--	--	--	--	--	--	0.00118176	2.01154	up	0.0531991	1.91799	normal
MS.gene004199	MS.gene004199	LOC11446076	0.000171467	2.99102	up	--	--	--	0.0264641	-2.55041	normal	0.367559	0.549206	normal	0.199145	-1.31315	normal	0.0822335	-1.81809	normal
MS.gene004200	MS.gene004200	LOC11441280	0.0236834	-1.14482	normal	0.0963321	-1.06575	normal	0.899149	0.156363	normal	0.062322	-1.05695	normal	3.7814e-05	-2.23564	down	0.135084	-1.13616	normal
MS.gene004201	MS.gene004201	LOC11441829	0.576143	-0.432436	normal	0.00421891	-1.94946	down	0.0735766	-1.43994	normal	0.785721	-0.284235	normal	4.50733e-09	-2.25223	down	0.00318109	-1.92343	down
MS.gene004204	MS.gene004204	LOC11443320	4.84763e-06	2.83455	up	8.425e-05	2.71581	up	0.967486	-0.0384198	normal	5.70314e-08	3.27888	up	8.69143e-05	2.03507	up	0.0168125	-1.1944	normal
MS.gene004222	MS.gene004222	LOC11441838	0.391851	-0.253955	normal	0.00884107	-0.655343	normal	0.431941	-0.322902	normal	0.399582	-0.449326	normal	0.00263636	-1.01299	down	0.116215	-0.521249	normal
MS.gene004226	MS.gene004226	LOC11439310	0.000516224	1.78253	up	1.23128e-30	4.32614	up	3.63355e-11	2.61532	up	0.00626426	-2.61807	down	0.326914	0.998788	normal	1.88562e-12	3.64194	up
MS.gene004227	MS.gene004227	LOC11439312	--	--	--	0.831881	0.222721	normal	--	--	--	0.0199154	-1.43064	normal	2.2579e-06	-3.03242	down	--	--	--
MS.gene004228	MS.gene004228	--	2.5516e-21	3.37083	up	3.13518e-08	2.53795	up	0.110306	-0.7573	normal	2.26552e-10	3.04283	up	0.0167363	1.17564	normal	1.48774e-10	-1.82557	down
MS.gene004229	MS.gene004229	LOC11441291	9.00124e-25	5.32549	up	6.14101e-31	4.60428	up	0.331702	-0.635263	normal	0.000423526	3.08823	up	0.00615179	2.05485	up	0.116	-0.98231	normal
MS.gene00423	MS.gene00423	--	6.32555e-76	7.63296	up	1.44115e-42	5.69805	up	4.82744e-05	-1.85245	down	0.000164708	4.23053	up	0.0195576	2.51966	normal	0.00127626	-1.66315	down
MS.gene004231	MS.gene004231	LOC11439769	0.0165242	1.21951	normal	0.987756	0.0161269	normal	0.175636	-1.12879	normal	0.679202	-0.345919	normal	0.00750397	-1.34251	down	0.107917	-0.954026	normal
MS.gene004234	MS.gene004234	LOC11423417	4.5357e-05	-0.801562	normal	1.79998e-16	-1.63193	down	0.00859164	-0.751375	normal	0.10049	-0.620005	normal	0.00131418	-1.06921	down	0.350999	-0.404988	normal
MS.gene004237	MS.gene004237	--	5.02649e-07	-7.6172	down	0.000863594	-3.41295	down	--	--	--	--	--	--	--	--	--	--	--	--
MS.gene004239	MS.gene004239	LOC11441843	--	--	--	--	--	--	--	--	--	--	--	--	0.00279409	3.8474	up	0.000224383	2.8272	up
MS.gene004245	MS.gene004245	LOC25485957	2.13017e-104	9.36137	up	4.10613e-119	8.59502	up	0.151741	-0.69587	normal	0.000357719	4.23285	up	0.0911601	2.04576	normal	2.34863e-08	-2.14215	down
MS.gene004251	MS.gene004251	LOC25485965	2.85835e-12	3.11572	up	4.1378e-07	3.1016	up	0.942328	0.0694668	normal	2.59746e-06	2.99221	up	2.57617e-14	3.92911	up	0.00937808	0.985769	normal
MS.gene004259	MS.gene004259	LOC25485973	0.0705741	1.38032	normal	1.56124e-16	3.28451	up	0.000513364	1.96753	up	--	--	--	0.158878	1.32389	normal	0.534743	0.673178	normal
MS.gene004260	MS.gene004260	LOC25485976	1.52581e-23	7.92137	up	3.44665e-13	6.00138	up	0.00054236	-1.83684	down	1.63833e-10	5.31569	up	4.3991e-05	3.16684	up	0.000163042	-2.10072	down
MS.gene004262	MS.gene004262	LOC25485979	3.92317e-69	10.01	up	2.34712e-54	8.62664	up	7.38812e-05	-1.30354	down	2.93571e-05	4.77869	up	0.00512111	3.06274	up	0.00110067	-1.66652	down
MS.gene004265	MS.gene004265	LOC25485975	0.0521633	0.970847	normal	0.313352	0.509281	normal	0.455949	-0.387207	normal	0.0762113	1.71017	normal	0.00571716	1.46216	up	0.866201	-0.204326	normal
MS.gene004266	MS.gene004266	LOC25485975	0.692804	0.268551	normal	0.445985	0.359844	normal	0.842453	0.16586	normal	0.0706289	1.22932	normal	0.000444705	1.74607	up	0.382035	0.553687	normal
MS.gene004271	MS.gene004271	LOC25485987	0.359089	-1.46382	normal	0.349711	-1.1643	normal	--	--	--	0.00917988	-1.89336	down	0.018145	-2.29962	normal	--	--	--
MS.gene004272	MS.gene004272	LOC25485987	0.00462385	-2.10507	down	0.0789253	-1.99923	normal	--	--	--	--	--	--	--	--	--	--	--	--
MS.gene004275	MS.gene004275	LOC25485989	3.7578e-13	1.05008	up	0.00158933	0.572307	normal	0.102683	-0.399029	normal	0.00117219	0.98808	normal	0.000395956	0.775673	normal	0.611929	-0.169977	normal
MS.gene004276	MS.gene004276	LOC25485990	0.0602016	-1.17247	normal	0.606496	0.219011	normal	0.0233092	1.46155	normal	1.52068e-05	-1.66859	down	0.0384942	-0.925684	normal	0.199118	0.783835	normal
MS.gene004278	MS.gene004278	--	0.0117523	-0.756872	normal	1.18498e-08	-1.9907	down	0.0352806	-1.15522	normal	0.955655	-0.0761836	normal	1.66634e-06	-2.14442	down	0.000291602	-2.02399	down
MS.gene004279	MS.gene004279	LOC25485993	0.89593	-0.228945	normal	0.189915	0.701502	normal	0.534742	0.983971	normal	--	--	--	0.00384902	1.46616	up	0.000403927	3.42465	up
MS.gene004287	MS.gene004287	LOC25485999	0.357273	-0.40532	normal	0.801059	-0.119456	normal	0.538151	0.365078	normal	0.00602087	-1.87076	down	0.0693669	-0.793583	normal	0.122414	1.11506	normal
MS.gene004288	MS.gene004288	LOC25486000	0.000138116	-0.812122	normal	8.9076e-09	-1.2347	down	0.408641	-0.34594	normal	0.000927361	-1.10259	down	0.163773	-0.442604	normal	0.0227318	0.703377	normal
MS.gene004289	MS.gene004289	LOC25486001	3.55431e-06	2.72765	up	2.02021e-13	4.43814	up	0.00331138	1.79534	up	--	--	--	0.327187	0.896641	normal	0.00641477	1.83799	up
MS.gene00429	MS.gene00429	LOC11414529	0.16231	0.606844	normal	0.00721874	1.17338	up	0.250303	0.643356	normal	0.348468	1.75	normal	0.144382	2.0455	normal	0.482505	0.330342	normal
MS.gene004290	MS.gene004290	LOC25486003	0.835414	0.15079	normal	0.220707	-0.775605	normal	--	--	--	0.55324	-0.715259	normal	0.000207236	-3.2602	down	--	--	--
MS.gene004292	MS.gene004292	LOC25486005	0.0306321	1.51222	normal	0.000117095	2.21517	up	0.284402	0.786392	normal	0.121647	0.771402	normal	0.111971	0.623668	normal	0.832295	-0.103835	normal
MS.gene004299	MS.gene004299	LOC25486013	0.0017735	1.70594	up	--	--	--	0.943788	-0.0843227	normal	0.739584	-0.539221	normal	0.559453	0.46906	normal	0.283739	1.04715	normal
MS.gene004300	MS.gene004300	LOC11438310	0.0328294	-0.593551	normal	0.000204257	-1.21068	down	0.328705	-0.54176	normal	0.136651	-0.934993	normal	0.0137617	-1.22505	normal	0.668625	-0.245982	normal
MS.gene004302	MS.gene004302	LOC11438309	3.22324e-11	2.77628	up	--	--	--	9.92384e-07	-3.67772	down	--	--	--	--	--	--	--	--	--
MS.gene004304	MS.gene004304	LOC11440815	0.572784	0.402141	normal	0.0102483	1.64452	normal	0.0887114	1.31869	normal	0.0487104	1.36584	normal	0.00446193	2.87272	up	0.182075	1.5418	normal
MS.gene004310	MS.gene004310	LOC11443334	0.147625	0.518399	normal	8.63162e-07	1.39938	up	0.0103486	0.95955	normal	0.506628	0.4586	normal	0.00492058	1.21097	up	0.0614125	0.791016	normal
MS.gene004314	MS.gene004314	LOC11440814	0.030301	-1.63119	normal	0.0327458	-1.25438	normal	--	--	--	0.199562	-1.15774	normal	0.000311454	-2.91638	down	--	--	--
MS.gene004321	MS.gene004321	LOC11441300	6.78928e-08	1.76569	up	0.816593	0.132411	normal	0.000201375	-1.55292	down	--	--	--	--	--	--	--	--	--
MS.gene004325	MS.gene004325	LOC11446093	1.05368e-08	8.17162	up	--	--	--	0.0107018	-3.87046	normal	--	--	--	--	--	--	--	--	--
MS.gene004336	MS.gene004336	LOC25486021	0.136828	-0.54325	normal	0.0518918	0.751853	normal	0.00437334	1.37278	up	0.585239	0.485028	normal	0.0107408	1.02699	normal	0.264896	0.578264	normal
MS.gene004343	MS.gene004343	--	0.017102	-1.94066	normal	0.015541	-1.8188	normal	--	--	--	3.87875e-05	-1.60647	down	2.69711e-06	-2.13432	down	0.481567	-0.482848	normal
MS.gene004344	MS.gene004344	--	0.515251	-1.53112	normal	2.0267e-17	-5.92192	down	--	--	--	0.00124109	-1.6187	down	2.9498e-14	-4.63385	down	--	--	--
MS.gene004346	MS.gene004346	--	4.27208e-08	-1.95066	down	0.00657848	-2.55234	down	0.745472	-0.530616	normal	--	--	--	--	--	--	--	--	--
MS.gene00435	MS.gene00435	LOC11428035	0.17776	-0.851153	normal	2.81953e-07	-4.52185	down	--	--	--	--	--	--	--	--	--	--	--	--
MS.gene00436	MS.gene00436	LOC11428035	0.197012	-0.574711	normal	1.17512e-07	-2.04041	down	0.000997119	-1.38955	down	0.899027	-0.0911237	normal	1.16536e-15	-2.71691	down	5.22226e-12	-2.58256	down
MS.gene004373	MS.gene004373	LOC11443845	0.526269	-0.72462	normal	0.0203243	1.6113	normal	0.000333165	2.4001	up	--	--	--	1.01447e-06	3.33615	up	1.99596e-10	3.819	up
MS.gene004375	MS.gene004375	LOC11446854	0.0856508	0.535171	normal	0.014025	-1.08961	normal	0.000235711	-1.54772	down	0.916752	0.103121	normal	0.923405	-0.0466761	normal	0.883286	-0.10435	normal
MS.gene004385	MS.gene004385	LOC25486045	8.20905e-05	-1.78324	down	0.0915522	-0.72163	normal	0.0937976	1.14009	normal	0.0766548	-0.870525	normal	5.71554e-05	-2.57677	down	0.0445045	-1.66888	normal
MS.gene004386	MS.gene004386	LOC25486046	4.36975e-67	9.10324	up	1.00865e-69	7.75886	up	0.011089	-1.26027	normal	5.19279e-06	4.81388	up	0.000966369	3.30977	up	0.00535581	-1.45509	down
MS.gene00439	MS.gene00439	LOC11414235	--	--	--	0.187713	-1.02678	normal	--	--	--	0.061206	-2.69186	normal	2.19229e-07	-4.13147	down	--	--	--
MS.gene004391	MS.gene004391	LOC11445869	0.207726	-0.537903	normal	0.000218764	-1.17154	down	0.393108	-0.558376	normal	0.626579	-0.272595	normal	0.184154	-0.42704	normal	0.815737	-0.111918	normal
MS.gene004393	MS.gene004393	LOC11443849	--	--	--	--	--	--	--	--	--	0.00962835	-1.67639	down	0.000114145	-2.27479	down	--	--	--
MS.gene004395	MS.gene004395	LOC11441852	0.97406	-0.0124214	normal	1.47186e-08	1.28641	up	1.06386e-12	1.37799	up	0.91943	-0.0970189	normal	0.0392851	1.03601	normal	0.000720415	1.16835	up
MS.gene004419	MS.gene004419	LOC25486049	--	--	--	--	--	--	--	--	--	1.40318e-06	4.51665	up	2.64729e-12	4.63019	up	0.880699	0.148698	normal
MS.gene004424	MS.gene004424	LOC11438868	0.270971	1.02511	normal	0.853528	-0.314548	normal	0.496973	-1.25672	normal	0.604198	-0.593265	normal	1.97051e-10	-5.18583	down	--	--	--
MS.gene004426	MS.gene004426	LOC11437816	7.53112e-14	8.42396	up	6.38415e-12	8.0876	up	0.66414	-0.2575	normal	0.139839	4.48605	normal	0.0791327	3.07888	normal	0.0507293	-1.35709	normal
MS.gene004431	MS.gene004431	LOC11445630	0.801445	-1.06136	normal	0.633043	-0.941979	normal	0.972019	0.161422	normal	0.728166	-0.759042	normal	6.05162e-05	-4.57882	down	0.000651663	-3.77217	down
MS.gene004434	MS.gene004434	LOC11437817	0.343718	0.674623	normal	0.0761411	-1.37863	normal	0.00552824	-1.97834	down	0.982548	0.0447019	normal	0.181971	-1.31221	normal	0.0507183	-1.31371	normal
MS.gene004435	MS.gene004435	LOC11440830	9.45885e-08	-2.77058	down	0.0127926	0.653276	normal	5.23787e-12	3.50416	up	0.389566	-0.329377	normal	0.00129231	-0.809456	normal	0.132263	-0.434979	normal
MS.gene004436	MS.gene004436	LOC11435312	0.799812	0.170573	normal	2.81019e-05	-2.08321	down	9.39959e-10	-2.17701	down	0.821962	0.253441	normal	0.0747902	-0.79595	normal	0.0749937	-1.00348	normal
MS.gene004448	MS.gene004448	LOC11437822	0.0064565	-3.26344	down	0.0139312	-2.63088	normal	--	--	--	--	--	--	--	--	--	--	--	--
MS.gene004451	MS.gene004451	LOC11441859	--	--	--	1.23835e-18	3.32028	up	1.86938e-18	4.03255	up	--	--	--	7.32941e-11	7.50466	up	0.00384823	2.56364	up
MS.gene004454	MS.gene004454	LOC11441860	0.21638	-0.858378	normal	0.543743	0.390771	normal	0.00383823	1.32427	up	0.821304	0.289496	normal	0.384336	0.64497	normal	0.54655	0.385241	normal
MS.gene004455	MS.gene004455	LOC11445883	0.293556	0.882953	normal	4.51358e-05	2.2598	up	0.00638754	1.45408	up	0.831942	0.227869	normal	0.0233763	0.95108	normal	0.107906	0.761542	normal
MS.gene004457	MS.gene004457	LOC11446119	2.40108e-15	3.02413	up	2.74966e-05	2.71769	up	0.83394	-0.228882	normal	5.32843e-08	1.57179	up	0.000179641	1.19151	up	0.344307	-0.338266	normal
MS.gene004458	MS.gene004458	LOC11437823	0.000429726	1.97904	up	--	--	--	0.356132	-0.881463	normal	0.135181	1.73117	normal	--	--	--	0.0538496	-1.54923	normal
MS.gene004465	MS.gene004465	LOC11443863	0.519604	-0.425126	normal	0.00176417	-1.56835	down	0.212435	-1.05454	normal	0.00020921	-1.97041	down	2.29057e-05	-1.75638	down	0.798479	0.256921	normal
MS.gene004467	MS.gene004467	LOC11445635	0.542704	-0.420721	normal	0.00014555	-2.1484	down	0.0367265	-1.64613	normal	0.302144	-1.44249	normal	0.10385	-1.32975	normal	--	--	--
MS.gene004468	MS.gene004468	LOC11446121	--	--	--	0.97213	-0.0400668	normal	--	--	--	0.541878	-1.31763	normal	0.00264894	-1.87691	down	--	--	--
MS.gene004470	MS.gene004470	LOC11438329	0.830202	0.120001	normal	0.00367707	1.06036	up	0.00569954	1.02019	up	0.796723	-0.670118	normal	0.956001	-0.024548	normal	0.81955	0.678601	normal
MS.gene004473	MS.gene004473	LOC11440354	0.00389344	-1.0378	down	0.0788067	-2.0829	normal	0.583898	-0.971898	normal	0.167661	-0.861679	normal	3.86299e-09	-2.34563	down	0.0265591	-1.43629	normal
MS.gene004478	MS.gene004478	LOC11438333	0.216866	-0.846489	normal	0.0493459	-1.28501	normal	--	--	--	0.0787537	-1.02945	normal	0.000788198	-1.51916	down	0.582203	-0.44541	normal
MS.gene004480	MS.gene004480	LOC11446862	0.141002	-0.833076	normal	0.303853	-0.516663	normal	0.658107	0.389421	normal	0.00657121	-1.02628	down	0.00116135	-1.04698	down	0.969515	0.0200188	normal
MS.gene004497	MS.gene004497	LOC11441941	0.884759	0.0875488	normal	0.000151017	1.16436	up	0.00117289	1.16302	up	0.25689	-0.461018	normal	0.00198423	0.636384	normal	1.42335e-05	1.14036	up
MS.gene004499	MS.gene004499	LOC11440848	3.37924e-59	9.00674	up	1.65066e-30	7.56314	up	0.0038034	-1.36538	down	3.79135e-07	4.92449	up	0.000312595	3.4107	up	0.00268294	-1.46743	down
MS.gene00450	MS.gene00450	--	--	--	--	--	--	--	--	--	--	--	--	--	1.95947e-11	3.36473	up	0.000741918	1.66354	up
MS.gene004500	MS.gene004500	LOC11437833	0.721908	-0.497051	normal	0.00079721	-3.38693	down	--	--	--	--	--	--	--	--	--	--	--	--
MS.gene004501	MS.gene004501	LOC11440849	0.000856078	0.900702	normal	0.0477294	-0.872158	normal	0.000317017	-1.69209	down	0.636454	0.687613	normal	0.221332	1.13584	normal	0.426172	0.500569	normal
MS.gene004517	MS.gene004517	LOC11441943	5.49142e-06	0.672757	normal	2.19755e-06	0.819366	normal	0.461638	0.224623	normal	0.00103237	0.849364	normal	4.83025e-09	1.19044	up	0.0903533	0.383623	normal
MS.gene004523	MS.gene004523	--	0.488499	-0.359214	normal	1.03414e-07	-1.90494	down	0.000123586	-1.46422	down	0.573877	-0.486333	normal	0.019189	-1.96001	normal	0.107865	-1.42644	normal
MS.gene004524	MS.gene004524	LOC11441877	0.470212	-0.644512	normal	0.0367515	-1.02054	normal	0.839118	-0.281525	normal	0.735181	-0.329333	normal	0.00636221	-1.34507	down	0.136273	-0.973986	normal
MS.gene004527	MS.gene004527	LOC11443877	0.558972	-0.435233	normal	0.419944	-0.541445	normal	0.985235	-0.0227346	normal	0.955815	-0.0715593	normal	0.000217648	-1.57089	down	0.0424014	-1.45414	normal
MS.gene004536	MS.gene004536	LOC25488097	0.49986	0.506295	normal	0.922181	0.0839913	normal	0.4713	-0.343757	normal	0.469461	0.432859	normal	0.000509387	1.07857	up	0.0726822	0.689286	normal
MS.gene004538	MS.gene004538	LOC25488100	0.126674	-0.779813	normal	8.3672e-07	-1.96661	down	0.119385	-1.1128	normal	0.104135	-0.985081	normal	3.70683e-07	-2.20024	down	0.0220431	-1.16835	normal
MS.gene004547	MS.gene004547	LOC25488110	2.71081e-05	-4.95776	down	0.00364558	-1.95698	down	--	--	--	--	--	--	--	--	--	--	--	--
MS.gene004549	MS.gene004549	LOC25488113	0.16765	-0.491633	normal	0.000105782	-2.48432	down	0.0165066	-1.91515	normal	0.684378	-0.345053	normal	2.4016e-07	-2.15926	down	0.002874	-1.77494	down
MS.gene004553	MS.gene004553	LOC25488118	0.0404448	-1.06667	normal	0.199343	-0.780429	normal	0.711738	0.367334	normal	0.00720986	-1.30672	down	2.34812e-05	-1.78188	down	0.54633	-0.433434	normal
MS.gene004555	MS.gene004555	LOC25488123	0.00046211	1.3147	up	0.0150789	0.959029	normal	0.581595	-0.276729	normal	0.0236964	1.17412	normal	0.135333	0.64076	normal	0.371026	-0.489878	normal
MS.gene004556	MS.gene004556	LOC25488123	0.00925152	1.33839	up	0.248988	0.678137	normal	0.354027	-0.57669	normal	0.193616	0.869659	normal	0.496655	-0.260761	normal	0.0508663	-1.08653	normal
MS.gene004558	MS.gene004558	LOC25488126	0.0376423	-1.52978	normal	5.3087e-05	-2.29566	down	0.415099	-0.701835	normal	0.659763	0.396687	normal	4.39956e-08	-2.02604	down	2.93432e-05	-2.38161	down
MS.gene004559	MS.gene004559	--	0.819927	0.24931	normal	0.463558	-0.504512	normal	0.486034	-0.682106	normal	0.0276552	1.03162	normal	0.038483	-0.904446	normal	2.13682e-06	-1.89148	down
MS.gene004560	MS.gene004560	LOC25488127	0.304538	0.799089	normal	--	--	--	--	--	--	0.809617	0.276417	normal	0.000558487	-1.76096	down	0.00241125	-2.00376	down
MS.gene004561	MS.gene004561	LOC25488127	0.753981	-0.268273	normal	0.0231044	-1.2027	normal	--	--	--	0.472338	0.555122	normal	0.00218523	-1.61288	down	0.000180626	-2.1305	down
MS.gene004564	MS.gene004564	LOC25488130	0.0959369	-1.30605	normal	0.0582407	-1.67796	normal	--	--	--	0.108727	-0.930652	normal	1.705e-09	-3.63227	down	0.000224113	-2.65759	down
MS.gene004568	MS.gene004568	LOC25488133	2.80268e-11	9.11142	up	3.29724e-08	8.26783	up	0.345128	-0.775386	normal	0.00439875	4.39375	up	--	--	--	0.0131162	-1.55207	normal
MS.gene00457	MS.gene00457	LOC11419183	0.0194368	1.57207	normal	0.802117	0.225189	normal	0.0280408	-1.2666	normal	0.109141	0.850607	normal	0.143044	-0.677541	normal	0.00219611	-1.48436	down
MS.gene004570	MS.gene004570	LOC112419487	0.694589	0.256691	normal	0.218676	0.671636	normal	0.404102	0.492676	normal	0.359172	0.759102	normal	0.00967838	1.43304	up	0.0648268	0.721151	normal
MS.gene004571	MS.gene004571	LOC25488135	--	--	--	--	--	--	--	--	--	0.100841	-1.47221	normal	2.90399e-06	-3.33703	down	--	--	--
MS.gene004577	MS.gene004577	LOC25488140	0.0731827	-0.81654	normal	0.00104959	-1.84796	down	0.184801	-0.958396	normal	0.637144	-0.327995	normal	0.935981	-0.0346469	normal	0.444126	0.332751	normal
MS.gene004578	MS.gene004578	LOC25488142	3.92056e-07	1.37975	up	2.31613e-05	1.21289	up	0.866475	-0.0890547	normal	0.689968	0.567382	normal	0.414511	0.555968	normal	0.982019	0.0259157	normal
MS.gene00459	MS.gene00459	--	--	--	--	--	--	--	--	--	--	--	--	--	4.04509e-05	3.2563	up	0.138435	1.00445	normal
MS.gene004592	MS.gene004592	LOC25488169	0.0395088	-1.1133	normal	0.00027761	-2.31193	down	--	--	--	--	--	--	--	--	--	--	--	--
MS.gene004603	MS.gene004603	LOC25488181	1.04854e-06	2.22175	up	0.00112219	1.73506	up	0.577305	-0.412876	normal	0.312168	0.966987	normal	0.936034	0.0784834	normal	0.286306	-0.852513	normal
MS.gene004609	MS.gene004609	LOC25488186	0.598418	0.615214	normal	0.00481279	2.24504	up	0.00746144	1.72512	up	2.31496e-06	3.96916	up	4.88187e-09	4.3542	up	0.60125	0.43407	normal
MS.gene004618	MS.gene004618	LOC25488195	0.135582	0.558541	normal	0.716093	-0.16869	normal	0.249544	-0.643172	normal	0.124609	0.551156	normal	0.0149809	-0.669022	normal	6.18667e-05	-1.17872	down
MS.gene004619	MS.gene004619	LOC25488196	2.59e-13	2.8278	up	0.346287	0.72072	normal	0.000143518	-2.03078	down	0.908881	-0.145389	normal	0.623024	-0.623049	normal	--	--	--
MS.gene00462	MS.gene00462	LOC11414228	0.838684	0.0867035	normal	0.0510536	0.696917	normal	0.0465553	0.689409	normal	0.201937	0.573357	normal	9.16711e-17	1.74181	up	2.57407e-05	1.20775	up
MS.gene00463	MS.gene00463	LOC11414228	0.151992	0.493486	normal	2.01516e-05	1.0873	up	0.0276119	0.669672	normal	0.200115	0.634896	normal	1.35971e-07	1.66392	up	2.55746e-06	1.06775	up
MS.gene004647	MS.gene004647	LOC25488198	0.700607	-0.219481	normal	0.000785134	-1.67832	down	0.0304922	-1.38054	normal	0.498611	-0.885979	normal	0.281899	-0.917048	normal	0.99387	0.0101171	normal
MS.gene004648	MS.gene004648	LOC25488200	4.78244e-08	4.50406	up	0.0212492	2.52982	normal	8.65411e-05	-1.89916	down	--	--	--	--	--	--	--	--	--
MS.gene004667	MS.gene004667	LOC11429563	0.0976987	0.792045	normal	2.20411e-05	1.47124	up	0.153142	0.760087	normal	0.739336	0.563998	normal	0.0124461	1.73222	normal	0.144516	1.21324	normal
MS.gene004668	MS.gene004668	LOC11429564	0.0325586	-0.596334	normal	0.00166806	-1.00688	down	0.544879	-0.330513	normal	0.993858	-0.00635014	normal	0.00106033	-1.29279	down	4.95067e-06	-1.24074	down
MS.gene004673	MS.gene004673	LOC11429745	1.44223e-06	-1.56814	down	4.14093e-15	-1.91934	down	0.653071	-0.269835	normal	0.0494147	-0.742575	normal	1.41603e-09	-2.51087	down	0.000708444	-1.72334	down
MS.gene004680	MS.gene004680	LOC11425614	--	--	--	--	--	--	--	--	--	--	--	--	4.57942e-06	2.91451	up	0.000644769	2.36046	up
MS.gene004681	MS.gene004681	--	0.758902	-0.334293	normal	0.000992912	-1.64572	down	0.271419	-1.22321	normal	0.224214	-1.16094	normal	0.744026	-0.814965	normal	0.908259	0.383952	normal
MS.gene004682	MS.gene004682	--	0.953557	0.0511541	normal	4.36394e-07	2.40997	up	1.92166e-10	2.43162	up	0.025532	1.50728	normal	0.000305086	2.85086	up	0.146297	1.38382	normal
MS.gene004684	MS.gene004684	--	0.481014	-0.391279	normal	0.371819	-0.432797	normal	0.969517	0.03932	normal	0.0949447	-1.13427	normal	7.18437e-07	-1.90906	down	0.34151	-0.733176	normal
MS.gene004686	MS.gene004686	LOC11431276	4.14999e-05	-2.42374	down	0.0381386	-1.04328	normal	--	--	--	--	--	--	--	--	--	--	--	--
MS.gene004687	MS.gene004687	LOC11420809	--	--	--	4.09443e-07	5.05935	up	0.00168066	3.493	up	--	--	--	--	--	--	--	--	--
MS.gene004689	MS.gene004689	LOC11432781	0.950685	-0.0467805	normal	0.177907	0.417207	normal	0.405819	0.550557	normal	0.0303817	0.824053	normal	9.13274e-07	1.4291	up	0.0620518	0.645453	normal
MS.gene00469	MS.gene00469	LOC11422735	0.129195	0.274744	normal	1.92125e-05	-0.708152	normal	2.88319e-05	-0.903451	normal	0.863707	0.0919456	normal	0.000101328	-1.0592	down	1.01618e-06	-1.10616	down
MS.gene004692	MS.gene004692	LOC11424433	0.00547544	-1.23907	down	0.0863577	-0.739245	normal	0.238592	0.580329	normal	0.92845	0.0939999	normal	0.534056	0.339761	normal	0.717406	0.28541	normal
MS.gene004693	MS.gene004693	LOC11434597	0.0690538	0.509086	normal	1.17674e-06	1.07061	up	0.0287634	0.637906	normal	0.899632	0.0820979	normal	0.437931	0.208735	normal	0.65238	0.169332	normal
MS.gene004698	MS.gene004698	--	5.91374e-08	-7.59543	down	0.0887344	-2.80529	normal	--	--	--	0.0487104	-1.01045	normal	0.0022613	-2.19933	down	0.234995	-1.1469	normal
MS.gene00470	MS.gene00470	LOC11419176	--	--	--	--	--	--	--	--	--	0.0103614	2.31206	normal	2.50003e-11	3.64508	up	0.0210118	1.38767	normal
MS.gene004703	MS.gene004703	--	0.955816	0.0730092	normal	0.000102352	1.57828	up	0.0591179	1.59512	normal	0.903278	0.209935	normal	0.304643	0.887983	normal	0.295454	0.717099	normal
MS.gene004705	MS.gene004705	LOC11435091	0.434919	-0.522563	normal	0.17918	-0.752904	normal	--	--	--	0.999119	0.00146145	normal	0.0161444	-1.54842	normal	0.00797064	-1.50268	down
MS.gene00471	MS.gene00471	LOC11417199	0.0921617	-0.873856	normal	0.00013505	-1.61912	down	--	--	--	0.0155956	-1.16901	normal	9.31852e-08	-2.75205	down	0.0259559	-1.53944	normal
MS.gene004712	MS.gene004712	LOC11440467	0.859104	-0.0761957	normal	0.899451	-0.0534951	normal	0.862443	0.101697	normal	0.469801	-0.456113	normal	0.000793467	0.912464	normal	0.000187673	1.40873	up
MS.gene004713	MS.gene004713	LOC11431202	0.25941	-0.996471	normal	0.868734	0.119641	normal	0.213367	1.18719	normal	0.0332569	-1.30226	normal	0.148628	0.805603	normal	5.2406e-10	2.14294	up
MS.gene004716	MS.gene004716	LOC11424437	3.21319e-17	9.95411	up	--	--	--	0.0388461	-2.25467	normal	6.50521e-10	7.32911	up	8.21993e-13	6.16604	up	0.237748	-1.126	normal
MS.gene004725	MS.gene004725	LOC25484364	0.000362847	1.05991	up	1.73912e-05	1.44807	up	0.322614	0.465705	normal	0.514534	-0.513868	normal	0.19008	0.511911	normal	0.0472433	1.07405	normal
MS.gene004731	MS.gene004731	LOC25484364	5.53721e-05	1.72967	up	8.75574e-14	3.20815	up	0.00131704	1.55337	up	0.834172	0.351643	normal	0.0538775	1.23482	normal	0.272389	0.907745	normal
MS.gene004738	MS.gene004738	LOC11431204	0.146566	0.604179	normal	0.498257	-0.301892	normal	0.145664	-0.833345	normal	0.85579	0.138281	normal	9.54807e-06	-1.6333	down	0.000117188	-1.72833	down
MS.gene004742	MS.gene004742	LOC25484382	--	--	--	0.887673	-0.183141	normal	--	--	--	0.670237	-0.265376	normal	9.82937e-09	-1.71788	down	0.000423368	-1.40747	down
MS.gene004745	MS.gene004745	LOC25484386	--	--	--	--	--	--	--	--	--	0.0785845	-2.33724	normal	9.9717e-05	-2.48976	down	--	--	--
MS.gene004749	MS.gene004749	LOC25484389	0.0353031	-1.34879	normal	0.000220129	-2.4887	down	0.233423	-1.06386	normal	0.00115917	-1.84029	down	0.000896181	-2.25283	down	0.739096	-0.373821	normal
MS.gene00475	MS.gene00475	LOC11412560	--	--	--	--	--	--	--	--	--	--	--	--	0.000251379	2.99327	up	0.0626423	2.55063	normal
MS.gene004752	MS.gene004752	LOC25484393	5.8981e-67	8.16084	up	1.25103e-28	6.0489	up	1.80509e-09	-2.03118	down	0.0141668	5.0574	normal	0.00554673	3.49901	up	0.00547854	-1.51559	down
MS.gene004757	MS.gene004757	LOC25484398	3.58404e-14	1.683	up	8.69335e-37	2.66246	up	1.50815e-05	1.05639	up	0.352987	-0.681723	normal	0.0607005	1.05441	normal	4.1146e-07	1.77141	up
MS.gene00476	MS.gene00476	LOC11411544	2.32937e-05	1.06505	up	6.17103e-21	2.63921	up	2.08047e-06	1.65157	up	0.968407	0.0434367	normal	0.887473	0.0837619	normal	0.864127	0.0745659	normal
MS.gene004762	MS.gene004762	LOC25484404	0.735783	-0.310412	normal	0.173584	-1.05187	normal	0.479063	-0.665188	normal	0.000286917	-2.69653	down	0.775871	-0.215856	normal	--	--	--
MS.gene004763	MS.gene004763	LOC25484405	0.755455	-0.234464	normal	0.0131278	-2.00391	normal	--	--	--	0.238467	-0.803195	normal	0.000318553	-1.85131	down	--	--	--
MS.gene004765	MS.gene004765	LOC25484409	--	--	--	--	--	--	0.797595	-0.347881	normal	--	--	--	1.29869e-06	3.04665	up	0.617568	0.494135	normal
MS.gene004768	MS.gene004768	LOC25484418	0.0046184	-1.47951	down	0.000678975	-2.23864	down	0.521268	-0.679523	normal	0.399943	-1.17531	normal	0.00360113	-1.57431	down	--	--	--
MS.gene004769	MS.gene004769	LOC25484422	0.067781	0.509341	normal	8.94633e-05	1.03027	up	0.0636586	0.597331	normal	0.840285	-0.183034	normal	0.080305	0.77368	normal	0.000616221	0.995665	normal
MS.gene00477	MS.gene00477	LOC11420386	0.679017	-0.181569	normal	0.0079498	-1.52384	down	0.071704	-1.26407	normal	0.293248	-0.49568	normal	0.000140851	-1.25199	down	0.0944959	-0.715595	normal
MS.gene004781	MS.gene004781	--	0.459092	-0.422888	normal	0.167236	0.43495	normal	0.0667754	0.943667	normal	0.369938	0.440433	normal	0.000668857	1.16305	up	0.0162035	0.764893	normal
MS.gene004783	MS.gene004783	LOC11421342	0.0149916	0.84103	normal	7.82821e-20	1.68032	up	0.00814154	0.922318	normal	0.704781	0.269478	normal	0.0480799	0.695468	normal	0.183374	0.467358	normal
MS.gene004790	MS.gene004790	LOC11443774	4.69718e-05	2.95954	up	1.50106e-28	7.38917	up	3.60765e-14	4.51563	up	2.56828e-15	6.1811	up	1.61664e-97	8.63374	up	0.000103659	2.49472	up
MS.gene004793	MS.gene004793	LOC11431207	0.873165	0.0427115	normal	1.9474e-05	-1.05345	down	0.000405563	-1.01722	down	0.303172	0.512501	normal	0.292212	-0.44551	normal	0.000440992	-0.917151	normal
MS.gene004794	MS.gene004794	LOC25484441	3.43513e-06	-6.92179	down	0.0134364	-1.6524	normal	--	--	--	--	--	--	0.407351	-2.85914	normal	--	--	--
MS.gene004798	MS.gene004798	LOC25484443	0.869581	-0.198292	normal	9.17809e-10	-2.89181	down	0.0074523	-2.61075	down	0.64477	-0.564401	normal	1.6743e-12	-3.91709	down	0.00012102	-3.30714	down
MS.gene004799	MS.gene004799	LOC11431209	0.0668756	-0.940863	normal	5.66936e-12	-2.61619	down	0.0174394	-1.59488	normal	0.464202	-0.759659	normal	2.46803e-29	-5.10278	down	1.38271e-08	-4.28935	down
MS.gene00480	MS.gene00480	LOC11422455	0.273401	-1.07051	normal	7.42787e-05	-3.53776	down	--	--	--	0.397049	-0.722686	normal	9.89436e-05	-3.01918	down	--	--	--
MS.gene004800	MS.gene004800	LOC11431210	--	--	--	--	--	--	--	--	--	0.319819	-1.35209	normal	5.03211e-09	-8.26731	down	--	--	--
MS.gene004811	MS.gene004811	LOC11425622	0.134447	0.425544	normal	0.00334224	-0.72018	normal	0.00108837	-1.06641	down	0.0654999	0.776024	normal	0.342062	-0.388529	normal	0.00037757	-1.11887	down
MS.gene004812	MS.gene004812	LOC11419613	0.114124	-1.09567	normal	0.00383929	1.52107	up	2.79294e-08	2.69366	up	0.997315	-0.005632	normal	1.02464e-18	3.38791	up	2.9391e-07	3.43951	up
MS.gene004818	MS.gene004818	--	8.36477e-05	2.22432	up	0.00569712	2.19155	up	0.973566	0.0508122	normal	0.083379	1.35015	normal	5.87486e-09	2.87799	up	0.00575652	1.57042	up
MS.gene004825	MS.gene004825	--	0.126741	-0.946045	normal	0.0231143	-1.35333	normal	--	--	--	0.000771803	-1.26294	down	7.85046e-11	-3.71771	down	0.000373148	-2.4064	down
MS.gene00483	MS.gene00483	LOC11418150	0.910576	-0.0887025	normal	4.60055e-06	1.4432	up	0.000608235	1.61944	up	5.8893e-06	3.04524	up	5.73343e-18	3.28441	up	0.742398	0.273891	normal
MS.gene004830	MS.gene004830	LOC11425625	0.00742857	-1.13807	down	1.07545e-05	-1.4307	down	0.781863	-0.209056	normal	0.00392585	-1.05885	down	1.28953e-14	-3.04225	down	8.77321e-05	-1.94409	down
MS.gene004831	MS.gene004831	--	7.14995e-93	10.8005	up	1.13344e-54	9.35206	up	0.00110456	-1.36732	down	4.66744e-06	4.76553	up	0.00242709	3.15324	up	0.0037618	-1.56293	down
MS.gene004837	MS.gene004837	LOC11431287	3.03784e-12	9.3849	up	9.64687e-10	8.4774	up	0.143671	-0.824585	normal	0.000788175	3.8498	up	--	--	--	0.00169195	-1.8411	down
MS.gene004847	MS.gene004847	LOC11425628	0.898215	0.0485926	normal	0.00397445	-1.04397	down	0.0291846	-1.01526	normal	0.0999069	0.58011	normal	0.037608	-0.762205	normal	1.19626e-05	-1.29684	down
MS.gene004848	MS.gene004848	LOC11434608	0.115251	0.656494	normal	2.4557e-13	-3.03394	down	1.51145e-12	-3.62055	down	0.597816	0.43539	normal	1.45886e-15	-3.11256	down	1.56219e-11	-3.50236	down
MS.gene004864	MS.gene004864	LOC11431978	0.00386285	-0.984885	normal	3.77214e-06	-1.28143	down	0.729296	-0.220591	normal	0.656223	0.468479	normal	0.0925185	-1.04171	normal	0.00529791	-1.46374	down
MS.gene004865	MS.gene004865	LOC11442267	0.882156	-0.0728407	normal	0.00181091	0.979221	normal	0.000544414	1.12955	up	0.318887	0.418909	normal	6.05873e-08	1.32462	up	6.76547e-05	0.949562	normal
MS.gene004866	MS.gene004866	--	0.27358	-0.899275	normal	1.67502e-09	3.20173	up	2.19373e-22	4.18792	up	--	--	--	1.45506e-15	3.93822	up	8.08276e-18	3.92569	up
MS.gene004867	MS.gene004867	LOC11442267	0.298829	-1.16195	normal	0.000758053	1.67186	up	0.000136226	2.92767	up	0.310783	0.641022	normal	0.0107507	1.16723	normal	0.32553	0.568479	normal
MS.gene004869	MS.gene004869	--	0.0193036	-2.47115	normal	8.67732e-07	2.93118	up	1.89084e-16	5.50786	up	0.739606	0.422243	normal	2.47472e-13	4.0519	up	1.95001e-16	3.66593	up
MS.gene004870	MS.gene004870	--	--	--	--	0.0169996	1.83764	normal	5.85097e-07	6.52354	up	--	--	--	2.28618e-05	3.38208	up	1.23434e-11	3.22399	up
MS.gene004875	MS.gene004875	LOC11420300	0.144466	1.32895	normal	7.82449e-06	2.55905	up	0.42282	1.3172	normal	3.82797e-08	2.82859	up	4.4914e-07	2.42027	up	0.505934	-0.363445	normal
MS.gene004877	MS.gene004877	LOC11417809	0.00249124	-2.67151	down	0.239875	0.527347	normal	8.61441e-05	3.2922	up	0.924344	0.188338	normal	0.858971	0.216218	normal	0.957291	0.0506666	normal
MS.gene00488	MS.gene00488	LOC11431073	0.338125	-0.423365	normal	3.47415e-08	-2.69437	down	0.000441907	-2.19185	down	0.0290467	-0.912402	normal	2.89745e-10	-2.74087	down	8.03949e-05	-1.78185	down
MS.gene004884	MS.gene004884	--	0.0226948	-0.606771	normal	7.45017e-22	-3.04707	down	6.77044e-08	-2.36397	down	0.0542406	-0.676523	normal	2.14461e-14	-3.12452	down	9.4005e-08	-2.40427	down
MS.gene004887	MS.gene004887	LOC25484466	0.00398709	-0.605431	normal	1.2484e-32	-2.56161	down	6.49975e-11	-1.88016	down	0.16932	-0.693326	normal	0.00246725	-1.18253	down	0.168468	-0.445334	normal
MS.gene004891	MS.gene004891	LOC25484470	8.19932e-10	1.19492	up	0.608968	0.16957	normal	0.00376574	-0.946918	normal	0.111971	0.557086	normal	0.625474	-0.194606	normal	0.0231877	-0.70736	normal
MS.gene004894	MS.gene004894	LOC25484475	5.04743e-24	2.38179	up	8.18945e-17	2.04019	up	0.397155	-0.262155	normal	0.000634128	1.28657	up	9.52713e-06	1.228	up	0.979314	-0.0135218	normal
MS.gene004895	MS.gene004895	LOC25484476	0.744253	0.187362	normal	0.00113208	-1.67037	down	0.000302437	-1.77988	down	0.365352	0.921552	normal	0.815503	-0.254044	normal	0.117543	-1.13036	normal
MS.gene004898	MS.gene004898	LOC25484482	--	--	--	0.00166458	1.99295	up	0.00424304	2.17793	up	0.508773	-0.64276	normal	0.24409	0.658769	normal	0.0266691	1.34013	normal
MS.gene004899	MS.gene004899	LOC25484483	0.0264991	0.966434	normal	0.00461164	-1.55743	down	0.000115994	-2.45078	down	0.898809	-0.0875545	normal	0.0107658	-0.991709	normal	0.0343387	-0.859356	normal
MS.gene004901	MS.gene004901	LOC25480875	0.435851	0.688675	normal	0.0323276	1.22997	normal	0.531269	0.62829	normal	0.0018466	2.19721	up	0.000253754	2.53621	up	0.658192	0.371148	normal
MS.gene004904	MS.gene004904	LOC25484485	3.27309e-12	-1.9506	down	1.14484e-08	-2.30099	down	0.711668	-0.272215	normal	0.00853112	-1.16241	down	2.9691e-24	-3.10572	down	1.31919e-05	-1.89561	down
MS.gene004913	MS.gene004913	LOC25484497	5.86052e-07	3.96266	up	--	--	--	0.505151	-0.820857	normal	0.0701212	1.63045	normal	--	--	--	0.00459905	-2.4893	down
MS.gene004914	MS.gene004914	LOC25484498	1.43318e-06	-7.3218	down	3.80251e-07	-7.58311	down	--	--	--	--	--	--	--	--	--	--	--	--
MS.gene004918	MS.gene004918	LOC25484500	4.31873e-24	-3.81378	down	3.78793e-46	-6.43296	down	0.000132876	-2.54684	down	--	--	--	--	--	--	--	--	--
MS.gene004920	MS.gene004920	LOC25484500	2.66954e-12	-2.19059	down	3.67432e-13	-4.39796	down	0.0251187	-2.13743	normal	--	--	--	--	--	--	--	--	--
MS.gene004925	MS.gene004925	LOC25484508	0.00825375	2.56123	up	1.4049e-09	4.88306	up	1.40768e-09	2.40874	up	0.000107423	3.52912	up	3.34884e-05	3.40181	up	0.886667	-0.0842596	normal
MS.gene004927	MS.gene004927	LOC25484511	0.242463	0.723592	normal	0.00252762	1.46511	up	0.0542802	0.817284	normal	0.139637	1.11856	normal	1.63446e-07	2.58153	up	5.91534e-06	1.49431	up
MS.gene00493	MS.gene00493	LOC25482055	0.14357	-0.903702	normal	0.020341	-1.22482	normal	--	--	--	0.0268598	-1.20958	normal	0.00010608	-2.04803	down	--	--	--
MS.gene00494	MS.gene00494	LOC11414214	2.44665e-07	2.6431	up	0.538861	0.353946	normal	7.98781e-06	-2.20243	down	4.17724e-06	2.1594	up	5.59264e-06	-2.37086	down	6.63977e-17	-4.4914	down
MS.gene004945	MS.gene004945	LOC25484537	0.194412	-0.429426	normal	0.0025402	-0.910478	normal	0.474677	-0.402539	normal	0.075333	-0.859842	normal	1.12681e-08	-2.03576	down	0.0160673	-1.13233	normal
MS.gene004947	MS.gene004947	LOC25484539	--	--	--	--	--	--	--	--	--	--	--	--	5.50172e-06	3.01369	up	3.00175e-07	2.81524	up
MS.gene004957	MS.gene004957	LOC25484546	0.357489	0.546019	normal	1.0229e-08	1.96886	up	0.00487999	1.5078	up	0.0900903	1.01196	normal	1.55326e-17	2.19614	up	0.00960108	1.22375	up
MS.gene004959	MS.gene004959	LOC25484550	0.287939	-1.7744	normal	0.111311	-2.59868	normal	--	--	--	0.660665	-0.619973	normal	9.81081e-08	-4.60527	down	--	--	--
MS.gene004966	MS.gene004966	LOC25484562	2.80784e-14	1.99838	up	0.282341	0.538759	normal	0.0014459	-1.38277	down	--	--	--	--	--	--	--	--	--
MS.gene004968	MS.gene004968	LOC25484564	0.982427	0.0212812	normal	2.42135e-07	1.55258	up	0.00881614	1.61869	up	1.48198e-06	2.23797	up	2.74495e-23	3.27781	up	0.00204529	1.08538	up
MS.gene00497	MS.gene00497	LOC11431072	0.365668	0.361974	normal	0.0594233	0.543732	normal	0.607797	0.257639	normal	0.850895	0.15654	normal	0.00915369	1.00929	up	2.83758e-05	0.888123	normal
MS.gene004970	MS.gene004970	LOC25484569	1.53951e-05	-2.44476	down	0.482645	0.343589	normal	3.05791e-05	2.86844	up	0.564313	-0.368708	normal	0.0088986	0.827076	normal	0.000192921	1.23483	up
MS.gene004971	MS.gene004971	LOC25484569	0.0023496	-2.74526	down	0.438221	0.640737	normal	0.00127666	3.46445	up	0.465876	-0.45464	normal	0.000285894	0.939622	normal	0.000139719	1.43671	up
MS.gene004976	MS.gene004976	LOC25484574	0.973277	0.0240894	normal	5.99496e-06	-2.69951	down	8.8725e-05	-2.6446	down	0.856475	0.175274	normal	9.90378e-12	-2.83668	down	7.12934e-08	-2.96631	down
MS.gene005012	MS.gene005012	LOC11425071	4.33282e-07	1.52654	up	4.21622e-16	2.09112	up	0.0328235	0.643915	normal	0.89994	0.218435	normal	0.232374	1.07683	normal	0.00253056	0.882767	normal
MS.gene005023	MS.gene005023	LOC11431290	0.0274819	0.744305	normal	2.1728e-07	1.62531	up	0.0236669	0.958562	normal	0.691454	-0.54546	normal	0.702481	-0.329998	normal	0.855516	0.265152	normal
MS.gene005037	MS.gene005037	--	5.67834e-118	9.49795	up	5.11818e-62	7.57892	up	1.16664e-07	-1.83891	down	8.55859e-07	5.11284	up	0.00035033	3.49215	up	0.00173316	-1.57238	down
MS.gene005046	MS.gene005046	LOC101507066	0.00016852	-1.48385	down	1.14599e-05	-1.5228	down	0.95174	0.0422595	normal	0.000581147	-1.18737	down	0.0280634	-1.01951	normal	0.743011	0.210825	normal
MS.gene005050	MS.gene005050	LOC11411580	0.215556	-1.82396	normal	0.00160347	-5.78972	down	0.124532	-3.91747	normal	0.256944	-0.777831	normal	5.16074e-09	-10.113	down	1.01213e-07	-9.2806	down
MS.gene005051	MS.gene005051	LOC11420825	--	--	--	--	--	--	--	--	--	0.29528	-0.955976	normal	0.000508905	-2.88523	down	--	--	--
MS.gene005055	MS.gene005055	LOC101510142	0.0304228	-1.01946	normal	0.000782349	-1.40344	down	0.654202	-0.30972	normal	0.956747	0.0631669	normal	0.877148	-0.131052	normal	0.855868	-0.151172	normal
MS.gene005059	MS.gene005059	LOC11431737	0.000554818	-1.61278	down	0.000502268	-1.53748	down	0.831578	0.159329	normal	0.121586	-0.952044	normal	0.770644	0.177588	normal	0.0464421	1.17997	normal
MS.gene005064	MS.gene005064	LOC11425082	0.000231704	-2.34014	down	0.155444	-0.741815	normal	--	--	--	--	--	--	--	--	--	--	--	--
MS.gene005076	MS.gene005076	LOC11434611	0.317573	-0.710367	normal	0.81603	-0.130816	normal	0.438682	0.665139	normal	0.0268336	0.996936	normal	2.17655e-08	1.84032	up	0.00959141	0.884165	normal
MS.gene005082	MS.gene005082	LOC11405591	0.000896582	-1.6048	down	0.0638676	-0.823321	normal	0.151022	0.853845	normal	0.00700008	-1.50461	down	0.0025851	-1.47507	down	0.867835	0.0787187	normal
MS.gene005084	MS.gene005084	--	0.0149413	1.07684	normal	0.318407	-0.621637	normal	0.00872955	-1.62082	down	0.789198	-0.245424	normal	0.0514915	-1.52644	normal	0.201532	-1.23726	normal
MS.gene005091	MS.gene005091	LOC11409517	1.68443e-94	10.0109	up	1.82688e-52	8.37029	up	0.00109238	-1.55666	down	9.35762e-06	4.46798	up	0.000188244	3.55498	up	0.222696	-0.864232	normal
MS.gene005092	MS.gene005092	LOC11426392	0.668606	0.223548	normal	0.112824	0.414703	normal	0.628005	0.276661	normal	0.570465	0.22845	normal	6.50977e-06	1.08827	up	0.000239078	0.901344	normal
MS.gene005094	MS.gene005094	LOC11409517	7.8226e-44	10.1185	up	7.28413e-49	9.57845	up	0.506601	-0.451814	normal	0.00162281	4.17768	up	0.0108753	4.14278	normal	0.990417	0.0126874	normal
MS.gene005104	MS.gene005104	LOC11410021	0.0819982	-0.726654	normal	8.81789e-06	-1.21057	down	0.543619	-0.400878	normal	0.194354	-0.745856	normal	0.00021578	-1.71229	down	0.0591346	-0.920492	normal
MS.gene005107	MS.gene005107	LOC11405594	4.64368e-05	1.25008	up	0.264833	0.431147	normal	0.102335	-0.744675	normal	0.109538	1.20171	normal	0.240407	0.564291	normal	0.464111	-0.590965	normal
MS.gene005109	MS.gene005109	LOC11409518	0.000222767	-0.641021	normal	0.0226534	-0.52024	normal	0.594746	0.199314	normal	0.0140851	-1.0054	normal	2.91181e-10	-1.63269	down	0.193454	-0.58199	normal
MS.gene00511	MS.gene00511	LOC11409193	2.65861e-07	1.43029	up	0.000622591	1.64907	up	0.685122	0.294862	normal	0.947997	0.199005	normal	0.151909	0.977049	normal	0.651144	0.832135	normal
MS.gene005114	MS.gene005114	LOC25484625	2.03305e-24	7.24125	up	5.30595e-14	6.07994	up	0.153859	-1.08564	normal	9.63992e-05	3.90634	up	0.0366982	2.38659	normal	0.115921	-1.47411	normal
MS.gene005116	MS.gene005116	LOC25484626	0.140783	-0.382241	normal	3.04504e-10	-1.17217	down	0.0232504	-0.708271	normal	0.725939	-0.20875	normal	0.00227563	-1.04616	down	0.0019555	-0.790324	normal
MS.gene005117	MS.gene005117	LOC25484627	3.03458e-06	-1.286	down	4.18353e-05	-1.26958	down	0.884746	0.0977978	normal	1.29912e-07	-1.32054	down	3.25082e-43	-2.67411	down	2.4486e-08	-1.30949	down
MS.gene005119	MS.gene005119	LOC25484629	1.63023e-36	9.82017	up	5.30098e-19	7.86914	up	5.11621e-08	-1.87195	down	0.00111242	4.19237	up	0.101578	2.3151	normal	0.000349507	-1.82377	down
MS.gene005121	MS.gene005121	LOC25484630	2.93132e-55	8.97642	up	1.4012e-38	7.90293	up	0.0141319	-0.991838	normal	3.85033e-05	4.91878	up	0.0016728	3.55552	up	0.0313573	-1.31394	normal
MS.gene005127	MS.gene005127	LOC25484634	0.808692	-0.160094	normal	0.000691555	1.48926	up	9.17186e-11	1.73262	up	0.317647	0.665044	normal	2.06558e-37	4.1543	up	1.04881e-23	3.5298	up
MS.gene005128	MS.gene005128	LOC25484636	0.526464	0.339232	normal	0.217715	0.6766	normal	0.496973	0.417383	normal	0.865171	0.17517	normal	0.0195197	1.13422	normal	0.00225604	1.00202	up
MS.gene005129	MS.gene005129	LOC25484636	1.35818e-05	-2.23962	down	0.0988273	0.803286	normal	3.67062e-23	3.12421	up	--	--	--	1.45405e-34	4.47913	up	1.60372e-56	4.93476	up
MS.gene005136	MS.gene005136	LOC25484640	0.716442	0.218655	normal	1.98336e-06	1.28617	up	0.0155897	1.15233	normal	0.937153	0.152967	normal	0.00175007	1.13729	up	0.318374	1.02051	normal
MS.gene005139	MS.gene005139	LOC25484645	0.00830448	-0.867169	normal	0.000206926	-1.02916	down	0.856104	-0.0876458	normal	0.333662	-0.488053	normal	2.5653e-05	-1.47981	down	0.00452875	-0.946271	normal
MS.gene005142	MS.gene005142	LOC25484648	0.326606	-0.479407	normal	1.73366e-08	-2.59087	down	0.000190995	-2.03457	down	0.107404	-0.747514	normal	1.44653e-17	-8.03061	down	5.2415e-12	-7.23425	down
MS.gene005154	MS.gene005154	LOC11406414	0.394673	0.895303	normal	0.371862	-0.886951	normal	0.130925	-1.70512	normal	0.536715	-0.508372	normal	5.42864e-05	-2.36885	down	0.0271146	-1.81416	normal
MS.gene005156	MS.gene005156	LOC11412061	5.54636e-11	8.62171	up	7.44586e-08	7.73792	up	0.220797	-0.811269	normal	2.431e-05	4.35224	up	0.00562206	2.86209	up	0.00813348	-1.44102	down
MS.gene005169	MS.gene005169	LOC25484661	1.59184e-08	3.3529	up	--	--	--	0.198601	-1.34275	normal	--	--	--	--	--	--	--	--	--
MS.gene005172	MS.gene005172	LOC25484664	0.000701444	-0.897007	normal	1.53174e-06	-1.37398	down	0.304654	-0.398447	normal	0.148811	-0.770244	normal	0.226379	-0.345345	normal	0.370766	0.467641	normal
MS.gene005177	MS.gene005177	--	0.246239	1.0326	normal	3.9379e-08	2.37651	up	0.0655464	1.433	normal	0.11491	1.25736	normal	2.17763e-09	3.14782	up	8.50783e-08	1.93494	up
MS.gene005185	MS.gene005185	LOC25484676	0.00584047	-2.29355	down	0.00134675	-2.70426	down	--	--	--	--	--	--	--	--	--	--	--	--
MS.gene005189	MS.gene005189	LOC25484677	0.0021117	-1.66579	down	0.201052	-0.64445	normal	0.164511	1.09742	normal	0.280698	-1.65902	normal	0.0213879	-1.58423	normal	0.948328	0.131342	normal
MS.gene005192	MS.gene005192	--	8.10174e-05	2.96483	up	8.33566e-05	2.48375	up	0.685216	-0.398591	normal	--	--	--	--	--	--	--	--	--
MS.gene005194	MS.gene005194	LOC11410744	2.02472e-121	10.4092	up	1.37924e-80	9.51109	up	0.041402	-0.817265	normal	0.00112795	4.21633	up	0.00668769	3.23934	up	0.104782	-0.926687	normal
MS.gene005195	MS.gene005195	LOC11407173	0.325159	0.432037	normal	4.51643e-08	1.70273	up	0.00164462	1.34588	up	0.808648	-0.219114	normal	6.32899e-05	1.48898	up	3.40606e-05	1.74531	up
MS.gene005196	MS.gene005196	LOC11407174	0.000196883	-1.15523	down	0.012189	-0.961417	normal	0.705854	0.274324	normal	0.0307605	-1.01065	normal	0.0018926	-1.54457	down	0.466772	-0.489894	normal
MS.gene005198	MS.gene005198	LOC11405922	5.16757e-13	7.36751	up	--	--	--	0.352602	-0.9395	normal	--	--	--	--	--	--	--	--	--
MS.gene005201	MS.gene005201	LOC11405923	0.147964	-0.468897	normal	0.4205	-0.362251	normal	0.789067	0.183419	normal	0.881738	-0.103529	normal	3.83808e-06	-1.33386	down	0.000202365	-1.18724	down
MS.gene005202	MS.gene005202	LOC11410040	0.287609	-0.40671	normal	0.0218882	-1.23839	normal	0.336019	-0.753564	normal	0.144523	-0.845456	normal	0.00643154	-1.60116	down	0.350478	-0.706744	normal
MS.gene005206	MS.gene005206	--	0.0727922	-0.969431	normal	1.66309e-07	1.6583	up	7.98857e-10	2.70941	up	0.946062	-0.122046	normal	0.126076	0.876232	normal	0.288683	1.04704	normal
MS.gene005210	MS.gene005210	LOC11412075	0.595029	-0.270533	normal	0.730968	-0.201611	normal	0.874551	0.146223	normal	0.600338	0.396952	normal	0.00938177	1.03357	up	0.201236	0.681843	normal
MS.gene005211	MS.gene005211	LOC11406434	0.000771145	-1.65248	down	1.23794e-07	-3.831	down	--	--	--	0.0161652	-1.6909	normal	0.00100224	-2.28489	down	--	--	--
MS.gene005212	MS.gene005212	LOC11407989	0.0563433	-0.716112	normal	0.0227158	0.729104	normal	0.000200537	1.52853	up	0.811664	-0.158826	normal	0.0801721	-0.558828	normal	0.297876	-0.356589	normal
MS.gene005213	MS.gene005213	LOC11410747	0.0440214	-0.47367	normal	0.00031715	0.718828	normal	1.1348e-06	1.26994	up	0.0604686	0.509605	normal	0.000144058	0.842894	normal	0.112978	0.377141	normal
MS.gene00522	MS.gene00522	LOC11409185	0.511957	0.202571	normal	4.99183e-06	-1.36382	down	0.000120356	-1.48893	down	0.122708	-0.666456	normal	1.85419e-15	-2.20668	down	7.22159e-07	-1.49494	down
MS.gene005221	MS.gene005221	LOC11405925	1.44738e-16	3.84474	up	9.41866e-20	5.3656	up	0.00671974	1.59917	up	6.99773e-05	4.27052	up	9.65492e-16	5.45496	up	0.161782	1.21858	normal
MS.gene005226	MS.gene005226	LOC11415657	--	--	--	--	--	--	--	--	--	6.75022e-08	2.34187	up	3.20211e-09	1.44988	up	0.0470851	-0.846813	normal
MS.gene005230	MS.gene005230	LOC11410041	0.167253	-0.346128	normal	0.958628	-0.0241985	normal	0.406605	0.398455	normal	0.876195	-0.120759	normal	0.00848282	-1.01832	down	0.0887382	-0.855167	normal
MS.gene005232	MS.gene005232	LOC11407487	0.000325162	-1.41233	down	2.32495e-06	-1.6211	down	0.88613	-0.133861	normal	0.329906	-0.589812	normal	2.7148e-14	-3.62961	down	1.55689e-09	-2.99476	down
MS.gene005233	MS.gene005233	--	0.000803662	-1.59379	down	0.00115119	-1.98664	down	--	--	--	0.0296701	-0.892711	normal	1.24699e-12	-3.07161	down	4.02303e-05	-2.13664	down
MS.gene005235	MS.gene005235	LOC11426409	0.345938	-0.341711	normal	2.07645e-06	-1.3018	down	0.0516243	-0.879258	normal	0.86328	-0.121877	normal	0.0178207	-0.7858	normal	0.0406285	-0.62353	normal
MS.gene005242	MS.gene005242	LOC11408732	0.00733816	-0.845547	normal	0.28212	0.435854	normal	0.00222026	1.35808	up	0.0904354	-0.711976	normal	0.187961	-0.47095	normal	0.44734	0.280967	normal
MS.gene005247	MS.gene005247	LOC11411076	0.92919	0.0736562	normal	0.0327898	-1.59163	normal	0.0854655	-1.5952	normal	0.00666601	-1.6442	down	0.516051	-0.456001	normal	0.15255	1.23384	normal
MS.gene005248	MS.gene005248	LOC11408733	--	--	--	--	--	--	--	--	--	--	--	--	5.69764e-07	3.12082	up	0.11409	1.90295	normal
MS.gene005251	MS.gene005251	--	0.0502144	-1.49179	normal	0.00111281	-3.43834	down	--	--	--	--	--	--	--	--	--	--	--	--
MS.gene005252	MS.gene005252	LOC11410053	0.0165672	-1.52623	normal	4.68957e-05	-3.735	down	--	--	--	--	--	--	--	--	--	--	--	--
MS.gene005253	MS.gene005253	LOC11409538	--	--	--	1.84202e-05	2.82402	up	9.27771e-13	4.71575	up	--	--	--	--	--	--	--	--	--
MS.gene005256	MS.gene005256	LOC11407184	0.0712941	-0.570989	normal	0.124298	0.425113	normal	0.00409825	1.07607	up	0.0991883	-1.16181	normal	0.995609	-0.00425375	normal	0.00208756	1.19082	up
MS.gene005259	MS.gene005259	LOC11407497	--	--	--	4.84228e-12	3.07307	up	3.71814e-11	3.45015	up	--	--	--	1.18186e-11	3.49194	up	2.42272e-11	3.13213	up
MS.gene005263	MS.gene005263	LOC11407497	0.153824	1.02125	normal	0.00246043	1.93366	up	0.14966	0.998843	normal	--	--	--	--	--	--	--	--	--
MS.gene005274	MS.gene005274	LOC11413602	2.61981e-25	8.08934	up	4.70394e-17	6.85514	up	0.00853523	-1.15117	down	3.891e-09	5.01151	up	5.51396e-06	3.52119	up	0.00824608	-1.44468	down
MS.gene005275	MS.gene005275	LOC11418679	2.6409e-165	9.44172	up	3.73658e-83	8.31821	up	0.00640695	-1.04576	down	5.66232e-05	4.8819	up	0.0289326	3.44599	normal	0.00449373	-1.38588	down
MS.gene005276	MS.gene005276	LOC11405622	5.94632e-22	7.31063	up	--	--	--	0.0331001	-1.48784	normal	0.00102074	4.16571	up	0.114725	2.29565	normal	0.000111909	-1.8172	down
MS.gene005278	MS.gene005278	LOC11412103	0.00013472	2.35881	up	0.00218405	2.19796	up	0.941613	-0.0844505	normal	--	--	--	--	--	--	0.572179	0.679829	normal
MS.gene005289	MS.gene005289	--	4.16603e-08	4.36175	up	--	--	--	0.295532	-0.989002	normal	2.23219e-05	2.58709	up	--	--	--	0.0223261	-1.59397	normal
MS.gene005295	MS.gene005295	--	1.02307e-26	9.8922	up	2.5999e-22	8.96309	up	0.0304451	-0.846586	normal	0.00676179	4.08554	up	0.0217322	3.17082	normal	0.256308	-0.86383	normal
MS.gene00530	MS.gene00530	LOC25482044	0.000571356	-1.09231	down	0.902488	0.0656359	normal	0.0150755	1.23333	normal	0.0320614	-1.57608	normal	0.0305161	-0.978058	normal	0.412936	0.632276	normal
MS.gene005301	MS.gene005301	--	2.13175e-23	12.5372	up	2.50899e-12	10.3941	up	0.00383616	-2.06559	down	0.00165627	3.71947	up	--	--	--	0.00133178	-2.40983	down
MS.gene005302	MS.gene005302	LOC11425976	--	--	--	--	--	--	--	--	--	0.000930103	-1.15199	down	0.752067	0.10961	normal	5.6509e-05	1.30402	up
MS.gene005306	MS.gene005306	LOC11415678	--	--	--	1.01341e-09	4.05453	up	0.0161323	1.53191	normal	--	--	--	0.123678	2.15043	normal	4.459e-05	4.13461	up
MS.gene005307	MS.gene005307	LOC11416675	0.342706	-0.322006	normal	1.59513e-14	-2.0511	down	1.06831e-05	-1.65636	down	0.861981	-0.109798	normal	8.93109e-22	-2.57209	down	1.99472e-17	-2.41886	down
MS.gene005313	MS.gene005313	LOC11407507	0.366482	-0.293835	normal	8.48608e-26	-1.99573	down	1.57343e-06	-1.62779	down	0.600919	-0.713014	normal	0.934719	0.0364242	normal	0.42981	0.790351	normal
MS.gene005317	MS.gene005317	LOC25484694	3.11032e-08	-1.12462	down	3.32948e-10	-1.43876	down	0.562617	-0.235302	normal	0.0917371	-0.721596	normal	1.91098e-19	-2.21318	down	2.1102e-05	-1.44723	down
MS.gene005327	MS.gene005327	LOC25484703	0.278182	-0.687083	normal	0.00386247	-1.39359	down	0.511524	-0.637945	normal	0.490042	0.47342	normal	0.152743	-0.729104	normal	0.00256415	-1.15711	down
MS.gene005331	MS.gene005331	--	0.0461698	-1.28603	normal	1.43451e-05	-2.43026	down	0.345128	-1.06761	normal	0.377266	-0.486863	normal	1.2715e-08	-2.44241	down	0.000215762	-1.91109	down
MS.gene005335	MS.gene005335	--	--	--	--	--	--	--	--	--	--	0.0104611	-1.70306	normal	8.51733e-05	-2.51445	down	--	--	--
MS.gene005337	MS.gene005337	--	4.94331e-14	9.8158	up	--	--	--	0.0165249	-1.44629	normal	1.99207e-07	4.77925	up	--	--	--	0.0303846	-1.57502	normal
MS.gene005339	MS.gene005339	LOC11411085	0.00633859	1.11619	up	0.576368	0.456287	normal	0.547915	-0.582672	normal	2.90029e-06	1.25749	up	1.57902e-15	1.61397	up	0.14946	0.398636	normal
MS.gene005345	MS.gene005345	LOC11410062	0.419378	0.648203	normal	0.450877	0.401474	normal	0.881514	-0.161556	normal	0.0137814	0.883021	normal	0.0447727	-0.799398	normal	1.33944e-06	-1.64187	down
MS.gene005351	MS.gene005351	LOC25485791	--	--	--	--	--	--	--	--	--	--	--	--	1.53883e-08	5.09674	up	0.0359811	1.64019	normal
MS.gene005354	MS.gene005354	--	--	--	--	--	--	--	--	--	--	0.371348	0.356155	normal	3.09573e-07	1.14323	up	0.00026331	0.82697	normal
MS.gene005355	MS.gene005355	LOC25485794	--	--	--	--	--	--	--	--	--	0.00024391	-1.452	down	9.06845e-14	-3.16861	down	0.00420296	-1.67939	down
MS.gene00537	MS.gene00537	LOC25482040	4.3821e-08	-0.978108	normal	9.027e-08	-1.5218	down	0.268235	-0.469157	normal	0.0710517	-0.60759	normal	0.00050479	-0.991351	normal	0.193627	-0.340495	normal
MS.gene005375	MS.gene005375	LOC11406493	--	--	--	--	--	--	--	--	--	0.0893813	1.35034	normal	0.000900173	1.71158	up	0.612156	0.395808	normal
MS.gene005376	MS.gene005376	LOC11406494	--	--	--	--	--	--	--	--	--	0.00237713	1.16434	up	0.00548822	0.869491	normal	0.571276	-0.254617	normal
MS.gene00538	MS.gene00538	--	0.000956738	-1.28703	down	0.00347628	-1.32285	down	0.957354	0.0419073	normal	0.00158564	-0.90262	normal	3.01979e-08	-1.5136	down	0.0547753	-0.566932	normal
MS.gene005383	MS.gene005383	LOC11412823	4.55469e-05	-1.05025	down	0.0407959	-0.632611	normal	0.224867	0.495751	normal	0.0546247	-1.13147	normal	0.00129124	-1.61781	down	0.53093	-0.438293	normal
MS.gene005400	MS.gene005400	LOC25484721	--	--	--	--	--	--	--	--	--	0.000767617	-1.88677	down	3.28305e-12	-4.11472	down	--	--	--
MS.gene005405	MS.gene005405	LOC25484727	0.00304421	1.09434	up	1.73633e-18	2.67472	up	1.92508e-07	1.65838	up	2.48799e-12	2.57747	up	2.47028e-26	3.05864	up	0.114045	0.524608	normal
MS.gene005408	MS.gene005408	LOC25484731	0.74808	0.236076	normal	0.234876	-2.37915	normal	0.269751	-2.54433	normal	0.579147	0.518457	normal	6.70694e-05	-2.05308	down	0.000234321	-2.52247	down
MS.gene005410	MS.gene005410	LOC25484733	0.000266807	1.16121	up	0.00348425	-1.36252	down	2.46436e-08	-2.44724	down	0.481951	0.533647	normal	0.0188296	-1.4537	normal	0.00137237	-1.94792	down
MS.gene005421	MS.gene005421	--	--	--	--	--	--	--	--	--	--	0.61343	-0.526182	normal	2.48316e-06	-3.21459	down	--	--	--
MS.gene005423	MS.gene005423	LOC11408219	0.358981	-0.534858	normal	0.472974	-0.378649	normal	0.805682	0.232815	normal	0.153526	-0.620554	normal	0.00175614	-1.00711	down	0.465984	-0.344327	normal
MS.gene005429	MS.gene005429	LOC11407630	0.235532	-1.6001	normal	0.602958	-0.433296	normal	--	--	--	0.908073	-0.199484	normal	0.00623497	-1.94995	down	--	--	--
MS.gene005430	MS.gene005430	LOC11408752	0.522061	0.385178	normal	1.28265e-12	2.9798	up	4.20751e-22	2.67419	up	0.581236	0.590074	normal	3.37332e-06	2.95279	up	1.30768e-09	2.39425	up
MS.gene005432	MS.gene005432	--	3.0537e-15	10.2682	up	8.5666e-10	8.55853	up	0.000355514	-1.63121	down	1.38135e-05	4.17623	up	--	--	--	0.266604	-0.966676	normal
MS.gene005433	MS.gene005433	LOC11414015	1.37293e-10	8.89856	up	--	--	--	0.022481	-2.69494	normal	--	--	--	--	--	--	--	--	--
MS.gene005434	MS.gene005434	LOC25495292	3.52298e-38	3.17411	up	1.67411e-12	2.69473	up	0.421426	-0.399635	normal	0.000107423	2.70213	up	4.45833e-05	2.57036	up	0.857977	-0.0849293	normal
MS.gene005435	MS.gene005435	--	7.2054e-06	2.78735	up	--	--	--	0.46309	-0.680518	normal	--	--	--	--	--	--	--	--	--
MS.gene005438	MS.gene005438	LOC112422531	--	--	--	--	--	--	--	--	--	0.0055602	2.38603	up	0.000899584	2.27935	up	0.94609	-0.0715231	normal
MS.gene005440	MS.gene005440	--	0.554247	-0.252574	normal	0.0114229	0.786823	normal	0.00616629	1.11586	up	--	--	--	--	--	--	--	--	--
MS.gene005443	MS.gene005443	LOC11435052	3.29525e-13	2.93205	up	2.17302e-07	2.15027	up	0.262845	-0.697103	normal	0.00187974	3.49794	up	0.132617	1.95601	normal	0.0444709	-1.4864	normal
MS.gene005445	MS.gene005445	LOC25492945	2.96805e-79	6.75272	up	6.45138e-28	4.87164	up	1.28161e-05	-1.79929	down	9.78238e-08	2.57422	up	0.00125118	1.24709	up	0.00123142	-1.27843	down
MS.gene005447	MS.gene005447	--	1.06447e-23	3.17612	up	3.85545e-09	2.13977	up	0.00657367	-0.956325	normal	2.28629e-12	4.15926	up	2.66995e-07	2.95135	up	0.0446079	-1.1621	normal
MS.gene005448	MS.gene005448	LOC11430217	0.266303	0.418269	normal	0.0041386	1.05121	up	0.115123	0.712358	normal	0.184107	0.762096	normal	0.0692145	0.846276	normal	0.86607	0.125615	normal
MS.gene005450	MS.gene005450	LOC25484746	1.04389e-17	3.05289	up	1.54563e-15	2.62528	up	0.335524	-0.345645	normal	1.37319e-09	1.94801	up	1.64569e-06	1.84651	up	0.923674	-0.0584077	normal
MS.gene005458	MS.gene005458	LOC11408902	1.37166e-128	8.23859	up	1.57167e-59	6.45731	up	3.80723e-06	-1.70089	down	2.26552e-10	3.26782	up	1.24096e-05	1.89947	up	0.00424565	-1.32118	down
MS.gene005461	MS.gene005461	LOC11432742	7.97783e-09	8.32991	up	--	--	--	0.0435733	-2.54999	normal	--	--	--	--	--	--	--	--	--
MS.gene005464	MS.gene005464	LOC25487201	2.16878e-11	1.58976	up	4.20209e-21	1.516	up	0.985896	0.00805689	normal	0.220424	0.50577	normal	3.34692e-06	0.986306	normal	0.0958389	0.523911	normal
MS.gene005465	MS.gene005465	--	6.7437e-13	3.18851	up	2.84971e-07	2.40656	up	0.18656	-0.700506	normal	0.396254	0.749647	normal	0.225687	0.990228	normal	0.769232	0.286535	normal
MS.gene005466	MS.gene005466	LOC25493811	1.29107e-33	3.62034	up	5.1613e-23	2.85842	up	0.0774868	-0.680048	normal	0.00333183	1.27033	up	0.000482068	1.17186	up	0.90944	-0.0571511	normal
MS.gene005469	MS.gene005469	LOC11426606	0.303832	-0.369839	normal	0.0894966	-1.45245	normal	0.366403	-1.00849	normal	0.878506	-0.16863	normal	1.42087e-06	-2.18008	down	0.00380059	-1.96213	down
MS.gene005472	MS.gene005472	LOC112416103	2.38809e-83	8.44845	up	8.33773e-35	7.41491	up	0.0488957	-0.959802	normal	1.11941e-05	4.43109	up	0.0582517	2.05179	normal	1.94289e-11	-2.33358	down
MS.gene005473	MS.gene005473	LOC11413863	3.21202e-85	7.02525	up	3.78998e-46	5.79383	up	0.00447403	-1.15886	down	7.70881e-07	3.94848	up	0.12627	1.25335	normal	1.29507e-11	-2.65908	down
MS.gene005476	MS.gene005476	LOC11443804	0.575903	0.569315	normal	0.00736759	1.63719	up	0.275804	1.13787	normal	0.811664	-0.362689	normal	0.0912118	-1.49167	normal	0.312846	-1.0883	normal
MS.gene005483	MS.gene005483	--	0.191378	-1.45737	normal	0.732076	-0.346894	normal	0.359255	1.20426	normal	0.0924734	-0.761541	normal	0.463732	0.289608	normal	5.8393e-07	1.08861	up
MS.gene005488	MS.gene005488	LOC11413842	0.0106582	-1.67688	normal	0.513847	0.459655	normal	2.63781e-05	2.21053	up	0.0725365	-1.18816	normal	0.366223	0.514043	normal	5.93207e-05	1.74068	up
MS.gene005491	MS.gene005491	LOC11416786	--	--	--	--	--	--	--	--	--	0.000374826	2.02006	up	1.38658e-10	2.90181	up	0.0199267	0.919835	normal
MS.gene005494	MS.gene005494	LOC11419994	0.000101476	-1.09919	down	4.16527e-55	-5.16047	down	2.42339e-17	-3.98204	down	0.00229067	-0.954733	normal	9.7933e-41	-4.21539	down	1.26768e-20	-3.21701	down
MS.gene005508	MS.gene005508	LOC11414434	1.4504e-107	9.76249	up	5.34213e-72	8.62089	up	0.00150524	-1.06223	down	5.8735e-05	4.82759	up	0.00137671	3.57949	up	0.0386465	-1.19912	normal
MS.gene005509	MS.gene005509	LOC11414435	--	--	--	--	--	--	--	--	--	0.000163217	4.29402	up	0.00238712	3.21582	up	0.0530302	-1.03023	normal
MS.gene00551	MS.gene00551	LOC25482031	0.325232	0.544179	normal	0.00154449	1.11063	up	0.248087	0.637648	normal	0.927379	0.121436	normal	0.153663	0.86179	normal	0.0897817	0.778321	normal
MS.gene005510	MS.gene005510	LOC11412270	0.00596747	-1.02822	down	0.0209272	-0.825979	normal	0.66991	0.287812	normal	0.883311	-0.108196	normal	0.241355	0.595653	normal	0.0982936	0.740826	normal
MS.gene005514	MS.gene005514	LOC11427648	--	--	--	--	--	--	--	--	--	0.151359	-0.480193	normal	5.22367e-07	-1.3727	down	0.00124748	-0.8484	normal
MS.gene005515	MS.gene005515	LOC11414886	0.0074597	1.35129	up	0.685841	0.436132	normal	0.418986	-0.838921	normal	0.411359	0.514489	normal	0.0815904	0.634197	normal	0.741384	0.166892	normal
MS.gene00552	MS.gene00552	LOC25482029	0.754392	-0.128043	normal	0.000348687	-1.01166	down	0.0687643	-0.808257	normal	0.566149	0.305966	normal	0.0134188	-0.884644	normal	1.37875e-05	-1.14378	down
MS.gene005521	MS.gene005521	LOC11430217	0.238679	0.707112	normal	0.000384205	1.17784	up	0.347581	0.557337	normal	0.454141	0.576863	normal	0.086749	0.874321	normal	0.246885	0.336512	normal
MS.gene005524	MS.gene005524	LOC11416802	--	--	--	--	--	--	--	--	--	0.0406452	-2.68385	normal	0.00294129	-3.10476	down	--	--	--
MS.gene005525	MS.gene005525	LOC11414888	0.501288	0.619335	normal	1.66528e-28	4.69277	up	1.6061e-19	4.16616	up	0.0765151	-3.05056	normal	0.681151	0.627444	normal	1.04164e-05	3.70846	up
MS.gene00553	MS.gene00553	LOC25482028	0.000671706	2.22367	up	2.25384e-13	3.83074	up	0.00174991	1.69179	up	--	--	--	--	--	--	--	--	--
MS.gene005532	MS.gene005532	LOC11412276	0.0653451	0.553784	normal	1.82045e-05	1.10474	up	0.0558345	0.630321	normal	0.287764	0.404048	normal	0.112978	0.43788	normal	0.858248	0.0754213	normal
MS.gene005543	MS.gene005543	LOC11419999	2.48976e-30	7.40612	up	6.03763e-20	6.24785	up	0.00243114	-1.07642	down	1.93171e-05	4.15187	up	0.000416382	3.18572	up	0.157746	-0.915991	normal
MS.gene005557	MS.gene005557	LOC11408780	0.89005	0.0626554	normal	0.381981	-0.266538	normal	0.579638	-0.247369	normal	0.948264	0.0447921	normal	1.29343e-18	-2.25454	down	4.54953e-13	-2.25377	down
MS.gene005560	MS.gene005560	LOC11420016	0.997901	-0.00161109	normal	0.00061695	1.05669	up	0.00381342	1.13207	up	0.00734941	-2.13061	down	0.24935	-0.927692	normal	0.00152364	1.2307	up
MS.gene005565	MS.gene005565	LOC11422040	0	10.3161	up	1.54954e-177	9.03794	up	0.0014055	-1.19747	down	3.12479e-05	4.71601	up	0.000904152	3.49992	up	0.0365005	-1.16735	normal
MS.gene005568	MS.gene005568	--	0.00100081	0.701373	normal	1.28812e-14	-2.33133	down	1.84646e-19	-2.95592	down	0.223687	-0.650151	normal	7.43952e-52	-3.95287	down	3.34738e-17	-3.25588	down
MS.gene005577	MS.gene005577	LOC11416817	0.00112755	2.50757	up	0.3031	0.981416	normal	0.02194	-1.45086	normal	0.0289608	1.79675	normal	0.396945	0.515381	normal	0.151398	-1.23623	normal
MS.gene005579	MS.gene005579	LOC11416817	0.0861502	1.41827	normal	0.0745387	1.65696	normal	0.799356	0.316584	normal	0.00625005	2.67945	up	0.0573254	1.5627	normal	0.265653	-1.07306	normal
MS.gene005581	MS.gene005581	LOC11417464	3.43432e-70	7.9015	up	9.37958e-81	6.63963	up	0.0179302	-1.17507	normal	0.00226289	4.10846	up	0.0113325	3.12945	normal	0.0868338	-0.929491	normal
MS.gene00559	MS.gene00559	LOC25482021	--	--	--	0.0497216	1.28052	normal	0.997341	0.00791506	normal	0.000626214	1.09614	up	0.472461	-0.367048	normal	0.000627921	-1.42	down
MS.gene005591	MS.gene005591	LOC11416819	0.0714554	-0.558907	normal	5.83874e-07	-1.41404	down	0.0987376	-0.778913	normal	0.284164	-0.55503	normal	5.93731e-05	-1.54411	down	0.000767278	-0.941487	normal
MS.gene005592	MS.gene005592	LOC11417465	2.86985e-09	-1.98219	down	5.99187e-11	-2.2016	down	0.886462	-0.142732	normal	0.184551	0.580934	normal	0.00553509	0.899047	normal	0.349392	0.358987	normal
MS.gene005594	MS.gene005594	LOC11415968	0.00583114	1.03734	up	1.02677e-05	1.36217	up	0.455821	0.402984	normal	0.558842	0.47934	normal	0.0155355	0.979865	normal	0.378931	0.543304	normal
MS.gene005595	MS.gene005595	LOC11422042	1.28445e-18	3.14146	up	0.00378969	2.00189	up	0.146371	-1.06656	normal	4.96418e-11	3.30424	up	0.00126827	1.90527	up	0.0176891	-1.35552	normal
MS.gene005599	MS.gene005599	LOC11410211	1.70289e-06	-1.58631	down	3.45247e-06	-1.38635	down	0.674844	0.280966	normal	0.288892	-0.498904	normal	0.291404	-0.412876	normal	0.81152	0.126689	normal
MS.gene005600	MS.gene005600	LOC11416820	6.40605e-06	-1.30506	down	0.0801351	-0.800839	normal	0.397718	0.582324	normal	0.401089	-0.482503	normal	0.995533	-0.00262637	normal	0.223862	0.518634	normal
MS.gene005601	MS.gene005601	--	0.772027	-0.143048	normal	0.992489	0.00461391	normal	0.625126	0.226016	normal	0.132756	1.04677	normal	1.48523e-06	1.82674	up	0.127681	0.826114	normal
MS.gene005602	MS.gene005602	LOC11413895	0.135841	0.478061	normal	4.39929e-30	2.5247	up	8.58718e-14	2.12216	up	0.704525	-0.442593	normal	0.0439059	1.34707	normal	2.7484e-11	1.81964	up
MS.gene005603	MS.gene005603	LOC11413896	0.0289447	0.897389	normal	0.00213137	1.16136	up	0.612861	0.336366	normal	0.0988326	0.865719	normal	0.0012462	0.889621	normal	0.909762	0.065943	normal
MS.gene005604	MS.gene005604	LOC11408786	0.00031785	-2.16081	down	0.434401	-0.467883	normal	0.0211473	1.77155	normal	0.311562	-0.690001	normal	0.528689	0.300875	normal	0.0719108	1.03392	normal
MS.gene005606	MS.gene005606	--	0.787589	-0.147697	normal	6.98626e-12	2.18963	up	7.27143e-18	2.41249	up	0.198099	0.747553	normal	3.46546e-10	2.69153	up	8.04566e-07	1.98009	up
MS.gene005607	MS.gene005607	LOC11420022	0.363857	-0.505911	normal	0.00071241	-1.69144	down	0.0802199	-1.10434	normal	0.904976	0.316473	normal	0.641795	0.610647	normal	0.845502	0.347972	normal
MS.gene005611	MS.gene005611	LOC11414900	1.42538e-05	-1.70093	down	0.739788	0.133433	normal	8.25729e-06	1.91184	up	0.369905	-0.635075	normal	0.00198156	-1.25055	down	0.436443	-0.57269	normal
MS.gene005612	MS.gene005612	LOC11413908	0.855032	-0.0682507	normal	8.38557e-20	2.51511	up	4.04946e-16	2.66236	up	0.713665	-0.330094	normal	0.0352604	1.33799	normal	0.00145552	1.70558	up
MS.gene005616	MS.gene005616	LOC25484754	0.617647	-0.481174	normal	0.812902	0.177649	normal	0.499067	0.74688	normal	0.0309546	1.97335	normal	2.7687e-05	2.38842	up	0.607396	0.45427	normal
MS.gene005617	MS.gene005617	LOC25484755	0.00632208	-0.840039	normal	9.20267e-05	-1.03614	down	0.861026	-0.11785	normal	0.54915	-0.330345	normal	0.00964245	-0.812379	normal	0.328943	-0.439257	normal
MS.gene005618	MS.gene005618	--	--	--	--	7.2344e-11	3.21875	up	0.0199038	1.8747	normal	--	--	--	1.4311e-23	3.65273	up	5.10288e-06	2.41836	up
MS.gene005619	MS.gene005619	--	0.0419662	0.893785	normal	1.4428e-12	3.16213	up	1.07373e-09	2.3469	up	0.0195619	-1.25348	normal	0.174925	0.904125	normal	5.58859e-05	2.19456	up
MS.gene005620	MS.gene005620	--	0.743752	0.277664	normal	0.000926357	2.09518	up	0.00608443	1.89739	up	0.00066384	-2.50625	down	0.0416766	-1.34039	normal	--	--	--
MS.gene005624	MS.gene005624	LOC25484765	0.0282639	0.538227	normal	0.973429	0.0203451	normal	0.469218	-0.436732	normal	0.631127	0.286266	normal	6.54821e-05	1.17679	up	0.000533768	0.933165	normal
MS.gene005626	MS.gene005626	LOC25484768	0.870205	0.221314	normal	0.0115027	1.68971	normal	0.0335942	1.56198	normal	0.221945	0.634092	normal	7.37681e-05	1.22411	up	0.109806	0.634346	normal
MS.gene00563	MS.gene00563	LOC25482016	1.755e-05	1.17646	up	0.425145	0.372511	normal	0.0993252	-0.725864	normal	0.291641	0.743364	normal	0.000576908	1.1018	up	0.539049	0.399126	normal
MS.gene005632	MS.gene005632	LOC25484773	--	--	--	1.46144e-15	6.74464	up	9.57623e-05	2.73591	up	--	--	--	1.48597e-32	6.16935	up	7.6632e-08	2.8538	up
MS.gene005637	MS.gene005637	LOC11427762	--	--	--	6.8884e-11	2.5823	up	2.03097e-10	8.97251	up	--	--	--	2.05141e-12	9.58053	up	9.66845e-11	9.14816	up
MS.gene005641	MS.gene005641	--	--	--	--	0.000115997	1.90612	up	0.0018321	1.85888	up	--	--	--	--	--	--	--	--	--
MS.gene005647	MS.gene005647	LOC25484783	0.0165396	-1.42208	normal	0.304519	0.466228	normal	0.00251322	1.96836	up	0.013024	-1.74479	normal	0.0509798	-1.0967	normal	0.510745	0.696233	normal
MS.gene005648	MS.gene005648	LOC25484784	0.428211	-0.373893	normal	5.57865e-09	-2.80023	down	0.000540239	-2.34067	down	0.855242	-0.164845	normal	9.01111e-10	-3.34635	down	6.7656e-06	-3.14313	down
MS.gene005649	MS.gene005649	LOC25484786	0.0727928	-0.861661	normal	0.0187913	-0.928701	normal	0.992278	0.00912849	normal	0.0313289	-1.07425	normal	0.00246177	-1.77716	down	0.409642	-0.653552	normal
MS.gene005652	MS.gene005652	LOC11410234	2.36805e-11	-1.90793	down	0.648904	-0.193883	normal	4.14396e-05	1.79387	up	0.00429402	-1.79625	down	0.00175681	-1.28135	down	0.472244	0.56116	normal
MS.gene005655	MS.gene005655	LOC11415982	--	--	--	0.000579001	2.19662	up	0.00557586	2.11165	up	0.100621	1.3093	normal	0.0195833	1.63723	normal	0.632194	0.36483	normal
MS.gene005657	MS.gene005657	LOC11416837	0.0406969	-2.89669	normal	0.199947	1.34265	normal	1.07468e-07	4.34991	up	--	--	--	--	--	--	--	--	--
MS.gene005658	MS.gene005658	LOC11412492	0.0109277	-0.972811	normal	0.0199398	0.801417	normal	6.09268e-08	1.85502	up	0.997255	0.00356682	normal	0.00511277	1.36178	up	0.0237779	1.39868	normal
MS.gene005660	MS.gene005660	LOC11416836	--	--	--	0.440801	0.79172	normal	--	--	--	0.78859	0.279213	normal	9.6837e-05	1.51237	up	0.0182215	1.27409	normal
MS.gene005664	MS.gene005664	LOC25484798	0.230444	-1.36026	normal	7.21266e-06	-2.40935	down	--	--	--	0.556294	0.55285	normal	0.00258038	-1.56133	down	0.00146419	-2.07404	down
MS.gene005674	MS.gene005674	LOC25484804	0.164217	0.456757	normal	1.13038e-05	1.25583	up	0.0177105	0.876569	normal	1.4184e-06	1.50858	up	3.2955e-13	1.97368	up	0.116622	0.504169	normal
MS.gene005686	MS.gene005686	LOC11417122	7.67321e-08	2.7401	up	0.000336159	1.7619	up	0.0461144	-0.897556	normal	1.53012e-09	2.35187	up	5.56325e-11	2.23681	up	0.844274	-0.0696542	normal
MS.gene005687	MS.gene005687	LOC11410238	--	--	--	--	--	--	--	--	--	0.0123125	-2.01399	normal	1.74175e-05	-3.35456	down	--	--	--
MS.gene005688	MS.gene005688	LOC11422348	5.20599e-24	5.27848	up	--	--	--	1.03278e-06	-2.58834	down	8.91985e-10	4.00372	up	--	--	--	0.00716982	-1.58561	down
MS.gene00569	MS.gene00569	LOC25482000	0.000317068	-2.42644	down	0.590297	-0.460342	normal	0.000135683	2.05189	up	0.95227	0.0905274	normal	1.72547e-06	3.11677	up	5.34144e-15	3.06065	up
MS.gene005690	MS.gene005690	LOC11409080	0.502652	-0.653004	normal	0.014729	1.81055	normal	1.1607e-10	2.53836	up	0.18697	-1.51464	normal	0.176745	1.20603	normal	5.54272e-14	2.73994	up
MS.gene005698	MS.gene005698	LOC11417779	1.5809e-14	-1.25044	down	6.95769e-21	-1.39307	down	0.844801	-0.0656285	normal	0.784342	-0.173078	normal	0.00011764	-1.05705	down	0.00162283	-0.838561	normal
MS.gene005699	MS.gene005699	LOC11418359	0.127889	-1.15321	normal	0.0123724	1.86138	normal	5.57129e-06	3.08999	up	0.0140195	-2.62291	normal	0.0220528	2.03138	normal	5.71513e-36	4.67561	up
MS.gene005700	MS.gene005700	LOC11406929	3.82911e-08	4.75917	up	5.00299e-11	5.40291	up	0.257343	0.72316	normal	0.00647588	3.81944	up	0.0341022	4.05083	normal	0.550341	0.277607	normal
MS.gene005702	MS.gene005702	LOC11416260	--	--	--	0.325294	1.09756	normal	--	--	--	0.0694479	2.15725	normal	0.00121062	3.01071	up	0.0220716	0.884127	normal
MS.gene005710	MS.gene005710	LOC11417780	0.247255	-0.589675	normal	0.00656952	-1.87237	down	0.237558	-1.20582	normal	0.103346	-0.849349	normal	4.38321e-08	-2.2156	down	0.034691	-1.32695	normal
MS.gene005712	MS.gene005712	LOC11417780	--	--	--	--	--	--	--	--	--	0.673179	-0.422316	normal	0.00160326	-1.89554	down	0.0412664	-1.43221	normal
MS.gene005715	MS.gene005715	LOC11410490	0.00329302	-2.68174	down	1.19372e-10	-4.30275	down	--	--	--	--	--	--	--	--	--	--	--	--
MS.gene005722	MS.gene005722	LOC11422351	--	--	--	--	--	--	--	--	--	0.000140269	2.44639	up	1.45729e-05	2.30514	up	0.901137	-0.0995514	normal
MS.gene005738	MS.gene005738	LOC11422936	--	--	--	--	--	--	--	--	--	0.775813	-0.191682	normal	0.000836308	0.903812	normal	0.000210871	1.1374	up
MS.gene005739	MS.gene005739	LOC11415182	0.185958	-0.838781	normal	0.0764066	-1.34813	normal	--	--	--	0.594606	-0.683622	normal	4.15602e-05	-2.76211	down	--	--	--
MS.gene005741	MS.gene005741	LOC11415182	--	--	--	0.268765	-1.00449	normal	--	--	--	0.287301	-1.06117	normal	0.00532972	-1.83525	down	--	--	--
MS.gene005743	MS.gene005743	LOC25484809	0.191319	-0.941302	normal	0.126224	-0.980424	normal	--	--	--	0.0096436	-1.29222	down	6.53565e-10	-2.054	down	0.168011	-0.720996	normal
MS.gene005746	MS.gene005746	LOC25484812	0.0701926	-1.51615	normal	0.0191881	-1.87953	normal	--	--	--	0.0325073	-1.3565	normal	0.000836481	-2.03951	down	--	--	--
MS.gene005747	MS.gene005747	LOC25484812	0.00582895	-1.08575	down	2.85884e-05	-1.7963	down	0.455696	-0.624617	normal	7.59567e-05	-1.27988	down	1.53993e-15	-2.25162	down	0.0345681	-0.928594	normal
MS.gene005755	MS.gene005755	LOC25484816	0.349183	-0.773359	normal	0.711795	-0.298493	normal	0.623005	0.554979	normal	--	--	--	3.60074e-05	3.06159	up	0.00387548	3.27432	up
MS.gene005756	MS.gene005756	LOC25484817	0.859086	-0.073938	normal	0.262096	0.274713	normal	0.259921	0.429779	normal	--	--	--	1.02849e-07	2.94276	up	0.0631419	1.46488	normal
MS.gene005757	MS.gene005757	LOC25484818	0.0976423	-0.932987	normal	0.200086	-0.722007	normal	0.788231	0.290198	normal	0.156584	-0.834943	normal	0.00535077	-1.10372	down	0.704392	-0.223608	normal
MS.gene005759	MS.gene005759	LOC25484820	0.671694	0.208585	normal	0.506339	-0.321013	normal	0.440344	-0.451706	normal	0.0136667	-1.00605	normal	4.72395e-07	-1.8289	down	0.0628443	-0.779247	normal
MS.gene00576	MS.gene00576	LOC11421586	3.56468e-118	9.30679	up	6.79127e-68	7.97619	up	0.00025187	-1.25088	down	1.87122e-06	4.99078	up	0.00019149	3.60311	up	0.0194026	-1.33821	normal
MS.gene005760	MS.gene005760	LOC25484821	2.44025e-58	6.31499	up	3.8468e-27	5.715	up	0.358788	-0.518381	normal	6.81686e-05	3.61497	up	0.00217051	2.9462	up	0.432595	-0.623683	normal
MS.gene005763	MS.gene005763	LOC25484824	0.306504	-0.757574	normal	0.439318	0.371379	normal	0.137486	1.2002	normal	0.878653	-0.39644	normal	3.34115e-05	2.1147	up	0.0390542	2.54998	normal
MS.gene005765	MS.gene005765	--	7.87617e-07	-1.35146	down	3.90581e-09	-1.95143	down	0.368179	-0.521264	normal	0.887723	-0.132293	normal	0.591308	0.279361	normal	0.503425	0.456895	normal
MS.gene005766	MS.gene005766	--	1.21577e-10	-1.14133	down	7.47538e-11	-1.49783	down	0.500793	-0.279954	normal	0.505566	-0.390041	normal	0.487754	0.267003	normal	0.00937221	0.697753	normal
MS.gene005768	MS.gene005768	LOC25484828	0.818694	0.161275	normal	0.186518	-0.753666	normal	0.307249	-0.83658	normal	0.736376	-0.418401	normal	8.13676e-05	-2.46907	down	--	--	--
MS.gene005770	MS.gene005770	LOC25484830	0.831744	-0.094669	normal	0.000256663	-1.29144	down	0.0156781	-1.11864	normal	0.69404	0.283065	normal	0.142294	-0.548142	normal	0.105644	-0.788176	normal
MS.gene005771	MS.gene005771	LOC25484835	2.93962e-188	9.81443	up	2.32641e-91	8.3647	up	5.91493e-05	-1.37117	down	1.26892e-06	4.53529	up	0.000124564	3.41262	up	0.0562856	-1.07508	normal
MS.gene005774	MS.gene005774	LOC25485824	0.000222188	-1.73559	down	0.00161821	-1.34397	down	0.611348	0.474181	normal	0.0767529	-1.01675	normal	4.18207e-18	-3.1839	down	0.00058956	-2.125	down
MS.gene005777	MS.gene005777	LOC25485824	0.133754	-1.09897	normal	0.0481571	-1.5666	normal	--	--	--	0.00271038	-1.48114	down	6.23654e-12	-3.69051	down	0.0058806	-2.17523	down
MS.gene005778	MS.gene005778	LOC25484842	8.09664e-21	2.28906	up	1.37224e-07	1.36537	up	0.00879381	-0.843992	normal	0.000937519	1.51883	up	0.0224677	0.844615	normal	0.160751	-0.628675	normal
MS.gene005784	MS.gene005784	LOC25484848	0.611377	-0.245818	normal	0.0067542	-1.33145	down	0.130956	-1.00805	normal	--	--	--	0.801904	0.525284	normal	0.904079	-0.262277	normal
MS.gene005785	MS.gene005785	LOC25484850	0.168539	0.906913	normal	1.42053e-08	1.98028	up	0.0530732	1.15868	normal	0.184551	0.900123	normal	0.154369	1.30795	normal	0.714525	0.450273	normal
MS.gene005799	MS.gene005799	--	2.94079e-07	4.77889	up	--	--	--	0.872832	-0.236199	normal	--	--	--	--	--	--	--	--	--
MS.gene00580	MS.gene00580	LOC11433847	0.0281961	-1.62101	normal	0.0147321	-1.66669	normal	--	--	--	0.0372481	-1.63035	normal	0.00108297	-2.01142	down	--	--	--
MS.gene005801	MS.gene005801	LOC25484865	3.82212e-15	2.07175	up	0.00279942	0.965244	normal	0.00093752	-1.02789	down	0.00693619	1.42948	up	0.354997	0.444774	normal	0.0843963	-0.941895	normal
MS.gene005803	MS.gene005803	LOC25484866	0.0206033	-0.522533	normal	0.069147	-0.41253	normal	0.647256	0.1875	normal	0.670519	-0.21224	normal	0.00209655	0.791598	normal	1.37875e-05	1.04509	up
MS.gene005807	MS.gene005807	LOC25484881	--	--	--	--	--	--	--	--	--	0.251842	-1.24865	normal	0.000103639	-3.9795	down	--	--	--
MS.gene005808	MS.gene005808	LOC25484883	0.00388387	-3.16026	down	2.08721e-09	-7.03457	down	--	--	--	0.0275083	-1.40047	normal	3.23744e-10	-5.82332	down	--	--	--
MS.gene005811	MS.gene005811	LOC25484886	8.84087e-06	-3.71731	down	0.0011774	1.95081	up	1.39268e-28	5.75164	up	0.608842	-0.713558	normal	0.980269	-0.0273192	normal	0.52419	0.721717	normal
MS.gene005813	MS.gene005813	LOC25484886	0.00470753	-2.21375	down	0.000864604	1.71499	up	8.25219e-08	4.00493	up	0.46039	-0.555162	normal	0.924853	0.0693165	normal	0.319433	0.663042	normal
MS.gene005815	MS.gene005815	LOC11427964	0.209391	-0.325859	normal	8.37668e-10	-1.27885	down	0.00497831	-0.873017	normal	0.29598	-0.423493	normal	0.23422	-0.343001	normal	0.721523	0.123572	normal
MS.gene005817	MS.gene005817	LOC25485802	0.275505	0.533473	normal	0.000740588	1.47013	up	0.0468467	1.01442	normal	0.20812	0.84146	normal	0.101814	1.0307	normal	0.761341	0.234227	normal
MS.gene005818	MS.gene005818	LOC25485803	0.710232	0.36952	normal	0.0269683	1.35483	normal	0.138162	1.05543	normal	0.675155	-0.502198	normal	8.43311e-07	2.088	up	3.20484e-06	2.62557	up
MS.gene005828	MS.gene005828	LOC25485816	0.0095917	1.38399	up	4.8869e-05	-2.99057	down	1.82458e-14	-4.29523	down	0.0742317	1.1251	normal	0.0224518	-0.910764	normal	0.000150358	-1.99163	down
MS.gene005830	MS.gene005830	LOC25485818	0.00649079	1.17182	up	0.929079	0.0555229	normal	0.100039	-1.04436	normal	0.00198137	1.66899	up	0.27122	0.611699	normal	6.16055e-05	-1.00873	down
MS.gene005831	MS.gene005831	LOC25485819	0.319738	0.473378	normal	0.349502	-0.47817	normal	0.175558	-0.870021	normal	0.524517	-0.455969	normal	0.00265258	-1.23255	down	0.265831	-0.736778	normal
MS.gene005836	MS.gene005836	--	0.570759	0.244818	normal	0.00638682	0.668912	normal	0.293217	0.498394	normal	--	--	--	0.0276975	1.53636	normal	0.00338171	3.11565	up
MS.gene005838	MS.gene005838	LOC25485824	0.0353127	-0.790274	normal	0.00316351	-1.42641	down	0.484306	-0.558259	normal	0.0218701	-0.935057	normal	1.7336e-15	-3.54512	down	5.91341e-07	-2.56691	down
MS.gene005841	MS.gene005841	LOC25485828	0.0129443	-0.858483	normal	0.000151255	-1.08441	down	0.826186	-0.144569	normal	0.46749	0.570723	normal	0.303425	0.561325	normal	0.969019	0.034127	normal
MS.gene00585	MS.gene00585	LOC11419764	0.00251878	-0.745187	normal	1.75157e-07	-1.01198	down	0.641469	-0.189873	normal	0.843115	-0.161543	normal	0.0801312	-0.57598	normal	0.44647	-0.36971	normal
MS.gene005851	MS.gene005851	--	--	--	--	9.61904e-29	5.598	up	1.67475e-12	3.35142	up	1.52919e-22	6.33107	up	2.28855e-37	6.83027	up	0.191179	0.538454	normal
MS.gene005853	MS.gene005853	LOC11443774	--	--	--	--	--	--	--	--	--	--	--	--	1.02863e-07	7.91207	up	0.730167	-0.350903	normal
MS.gene005855	MS.gene005855	LOC11405373	0.157465	-0.907618	normal	0.349339	-0.710665	normal	0.843047	0.276542	normal	0.750804	-0.28747	normal	0.00712591	-1.1921	down	0.081428	-0.855614	normal
MS.gene005866	MS.gene005866	LOC11422364	0.168285	-0.484188	normal	0.485312	0.254644	normal	0.00127896	0.817405	normal	0.28401	0.756138	normal	0.00276805	1.36467	up	0.166546	0.647405	normal
MS.gene005869	MS.gene005869	LOC25484895	0.451424	-0.6595	normal	3.68107e-10	-5.75354	down	--	--	--	--	--	--	--	--	--	--	--	--
MS.gene005871	MS.gene005871	--	0.541986	0.287431	normal	1.45642e-05	1.51269	up	5.62659e-07	1.30458	up	0.0288475	-1.41626	normal	0.127681	-1.00353	normal	0.46227	0.446413	normal
MS.gene005874	MS.gene005874	LOC11406966	0.288956	0.495417	normal	0.0182209	0.848492	normal	0.471016	0.430195	normal	0.00361257	1.25587	up	0.0924595	0.772186	normal	0.384435	-0.440304	normal
MS.gene005875	MS.gene005875	LOC11406967	--	--	--	--	--	--	--	--	--	--	--	--	2.53726e-06	3.29544	up	0.00367146	2.67139	up
MS.gene005877	MS.gene005877	LOC11425468	0.661857	-0.514476	normal	0.601008	0.307426	normal	0.45845	0.91788	normal	0.87832	0.192618	normal	0.00442175	-1.89228	down	0.00166486	-2.04365	down
MS.gene005885	MS.gene005885	LOC11422385	0.89005	-0.120386	normal	4.75839e-06	-2.84317	down	0.00143803	-2.64612	down	0.52301	-0.651747	normal	2.36772e-05	-3.38745	down	0.00763201	-2.68404	down
MS.gene005902	MS.gene005902	LOC11420313	--	--	--	--	--	--	--	--	--	0.975545	-0.0319338	normal	0.00297079	-1.47577	down	0.0303513	-1.39967	normal
MS.gene005905	MS.gene005905	LOC11419418	0.188052	0.433913	normal	4.32947e-06	1.32556	up	0.00951836	0.971766	normal	0.181529	0.635476	normal	0.000458964	1.04899	up	0.274943	0.456627	normal
MS.gene005910	MS.gene005910	--	0.0128701	1.12305	normal	0.0325629	1.10848	normal	0.951345	0.0605885	normal	0.00248236	1.95969	up	8.10327e-15	2.78343	up	0.140352	0.869591	normal
MS.gene005918	MS.gene005918	--	0.00415625	1.06749	up	0.00272127	1.07371	up	0.875389	0.0861281	normal	--	--	--	--	--	--	--	--	--
MS.gene00592	MS.gene00592	LOC11433850	5.87087e-13	-1.61158	down	1.88275e-18	-1.78842	down	0.84301	-0.101908	normal	0.93764	-0.0488626	normal	0.92762	0.0336779	normal	0.665355	0.127178	normal
MS.gene00593	MS.gene00593	LOC11421587	6.01074e-21	3.00258	up	0.0232367	1.2217	normal	0.00011862	-1.70262	down	3.77152e-06	2.27408	up	0.548251	0.325072	normal	9.25738e-06	-1.90261	down
MS.gene00594	MS.gene00594	--	0.249529	0.647604	normal	--	--	--	0.00708688	-2.04114	down	0.574645	0.503403	normal	1.01086e-06	-2.74541	down	4.87492e-06	-3.20681	down
MS.gene005945	MS.gene005945	LOC11408504	0.414834	0.867363	normal	5.76598e-05	1.49312	up	0.532534	0.718813	normal	--	--	--	--	--	--	--	--	--
MS.gene005954	MS.gene005954	LOC11414166	0.00193041	-0.907373	normal	0.000116616	-1.43205	down	0.461326	-0.443499	normal	0.00608516	-1.38823	down	5.20414e-10	-2.18143	down	0.06688	-0.754743	normal
MS.gene005956	MS.gene005956	LOC11422973	5.79858e-06	1.10444	up	2.11231e-07	1.66936	up	0.126614	0.644223	normal	1.15252e-07	1.66008	up	1.78718e-21	2.63528	up	9.90511e-05	1.01969	up
MS.gene005961	MS.gene005961	LOC11415222	1.29843e-39	8.9892	up	7.32461e-28	7.56936	up	0.00451502	-1.33653	down	0.0160692	5.69123	normal	0.0624827	3.9477	normal	0.0214018	-1.69139	normal
MS.gene005963	MS.gene005963	LOC11405393	0.00639474	-0.593684	normal	6.16141e-11	-1.72274	down	0.00297975	-1.05213	down	0.826427	-0.139692	normal	0.000121481	-1.55435	down	0.00112887	-1.36826	down
MS.gene005975	MS.gene005975	LOC11405396	0.179473	0.859277	normal	0.433366	-0.559454	normal	0.00397983	-1.34772	down	0.699732	0.232651	normal	0.640495	-0.187623	normal	0.344187	-0.380358	normal
MS.gene005976	MS.gene005976	LOC25484948	0.0620835	1.08561	normal	1.16445e-13	2.00593	up	0.0966093	1.00725	normal	0.0129015	2.04863	normal	7.44102e-05	2.19643	up	0.847883	0.192526	normal
MS.gene005978	MS.gene005978	LOC11408516	0.845272	0.110547	normal	0.598312	-0.352094	normal	0.669352	-0.382907	normal	0.762051	0.249559	normal	0.00333393	1.17195	up	0.0407705	0.962733	normal
MS.gene005986	MS.gene005986	LOC11415230	0.29844	0.87447	normal	0.0127843	1.87615	normal	0.17149	1.07442	normal	0.0949977	1.57	normal	0.000813879	2.35733	up	0.0183199	0.82446	normal
MS.gene005988	MS.gene005988	LOC11405401	4.08249e-10	1.70664	up	0.0844249	-0.809002	normal	6.49831e-10	-2.4359	down	0.502528	-0.457952	normal	2.03678e-11	-1.76167	down	0.0066356	-1.2625	down
MS.gene005993	MS.gene005993	LOC11427993	0.70984	0.386706	normal	0.00382707	1.2239	up	0.294499	0.912862	normal	0.662443	0.538167	normal	0.976257	0.0330583	normal	0.60443	-0.469694	normal
MS.gene005995	MS.gene005995	--	0.483931	-0.737494	normal	0.143104	-1.08214	normal	0.862539	-0.272231	normal	0.411095	-0.846538	normal	0.00325602	-1.73026	down	0.419541	-0.835712	normal
MS.gene005996	MS.gene005996	--	0.00470633	-1.39639	down	0.00658546	-1.17379	down	0.765736	0.299011	normal	0.0917925	-0.66749	normal	6.06231e-07	-1.39113	down	0.0906032	-0.680761	normal
MS.gene006000	MS.gene006000	--	0.000581505	-0.895684	normal	0.00678446	-0.784231	normal	0.744577	0.186991	normal	2.17174e-05	-3.20092	down	0.674745	-0.509528	normal	--	--	--
MS.gene006005	MS.gene006005	LOC11409147	2.41436e-66	7.82014	up	1.69025e-33	6.33551	up	0.00118705	-1.40319	down	1.32044e-12	5.42621	up	6.11461e-09	4.01957	up	0.0284746	-1.36208	normal
MS.gene006006	MS.gene006006	--	--	--	--	--	--	--	--	--	--	0.872625	-0.175545	normal	1.11907e-05	-1.86108	down	0.00655608	-1.64087	down
MS.gene006008	MS.gene006008	LOC11422418	3.49081e-07	-1.10378	down	0.880414	-0.0612871	normal	0.00364082	1.11996	up	0.662705	0.292632	normal	0.619283	0.221676	normal	0.95395	-0.0303715	normal
MS.gene006020	MS.gene006020	LOC11408526	4.69597e-23	3.74792	up	0.000376014	1.54777	up	1.32775e-14	-2.11909	down	2.89889e-07	2.42161	up	0.0184526	0.736098	normal	0.000112352	-1.63978	down
MS.gene006023	MS.gene006023	LOC11418420	0.29004	-0.829647	normal	0.00155596	-1.80794	down	0.417636	-0.914852	normal	0.00418555	-1.01333	down	6.32637e-12	-2.89024	down	0.000610031	-1.83177	down
MS.gene006027	MS.gene006027	--	2.47122e-05	-2.26105	down	0.0208155	-1.13839	normal	--	--	--	--	--	--	--	--	--	--	--	--
MS.gene006030	MS.gene006030	LOC25484957	0.537524	0.239092	normal	3.05598e-06	-0.994098	normal	0.00288306	-1.16009	down	0.998234	0.00209992	normal	1.44767e-06	-1.73989	down	0.000600935	-1.69622	down
MS.gene006031	MS.gene006031	--	0.505298	-0.241513	normal	0.823697	0.103604	normal	0.450262	0.420583	normal	0.49298	-0.439496	normal	0.00175577	-1.18629	down	0.0559989	-0.705707	normal
MS.gene006032	MS.gene006032	--	0.373545	-0.212902	normal	0.000555043	-1.21541	down	0.0312691	-0.924069	normal	0.128389	-0.705944	normal	2.20788e-05	-1.46344	down	0.0273203	-0.712214	normal
MS.gene006058	MS.gene006058	LOC25484984	--	--	--	--	--	--	--	--	--	0.000103037	-4.81238	down	6.60425e-08	-7.74016	down	--	--	--
MS.gene00606	MS.gene00606	LOC11421154	0.086828	0.673405	normal	1.52676e-06	1.51409	up	0.0114692	0.923665	normal	0.162379	0.540704	normal	4.2091e-07	1.43527	up	0.000327383	0.935852	normal
MS.gene006065	MS.gene006065	LOC25484994	0.739444	0.132993	normal	3.3815e-05	1.72107	up	0.000788731	1.66758	up	0.0627684	0.676125	normal	6.50826e-07	1.64114	up	0.00225874	1.00468	up
MS.gene006068	MS.gene006068	LOC112422595	0.0841266	-0.440622	normal	1.7297e-07	-1.48614	down	0.0134001	-0.966549	normal	0.495311	0.365829	normal	0.0432649	-0.649842	normal	0.0031877	-0.970455	normal
MS.gene006069	MS.gene006069	LOC112422595	0.570645	-0.285601	normal	1.52711e-08	-1.04286	down	0.16136	-0.672383	normal	0.317413	0.480093	normal	0.263817	-0.35221	normal	0.0169557	-0.788009	normal
MS.gene006073	MS.gene006073	LOC25485003	0.437362	0.388467	normal	2.74248e-07	1.63508	up	0.00213354	1.32061	up	0.116827	0.622214	normal	3.91104e-10	2.15645	up	9.53641e-07	1.57688	up
MS.gene006075	MS.gene006075	LOC25485006	0.566042	-0.210637	normal	4.08381e-05	-1.09759	down	0.0405307	-0.811969	normal	0.355761	-0.317853	normal	6.14974e-06	-1.26905	down	0.00172755	-0.907697	normal
MS.gene006077	MS.gene006077	LOC25485013	0.672179	0.385385	normal	6.23975e-08	2.43952	up	0.000240775	2.12252	up	0.957745	-0.0812478	normal	5.52079e-05	2.50723	up	6.33796e-08	2.62046	up
MS.gene006078	MS.gene006078	LOC25485014	0.000725101	-1.24126	down	1.24484e-07	-1.96098	down	0.411471	-0.640171	normal	0.192498	-1.05504	normal	8.52665e-09	-2.63945	down	--	--	--
MS.gene006079	MS.gene006079	LOC25485015	0.548135	-0.269796	normal	0.00744637	-1.17514	down	0.105708	-0.825097	normal	0.884041	0.123189	normal	3.16442e-05	-1.54524	down	0.000726181	-1.62157	down
MS.gene006088	MS.gene006088	LOC25485027	0.545955	-0.294312	normal	0.0274867	0.650229	normal	0.0239142	1.0279	normal	0.893492	0.12418	normal	3.73219e-05	1.45948	up	0.00107189	1.37384	up
MS.gene006089	MS.gene006089	LOC25485028	0.00141241	1.52296	up	0.584949	-0.308857	normal	0.00593011	-1.76162	down	0.56531	0.409634	normal	0.304638	0.512823	normal	0.838964	0.142771	normal
MS.gene006095	MS.gene006095	LOC25485039	0.0105216	1.43624	normal	--	--	--	0.00587789	-3.10146	down	--	--	--	--	--	--	--	--	--
MS.gene006098	MS.gene006098	LOC11419429	--	--	--	9.47907e-11	4.29371	up	7.02933e-05	3.99033	up	--	--	--	0.0858321	1.11139	normal	--	--	--
MS.gene006099	MS.gene006099	LOC11419429	0.866561	0.135064	normal	9.41481e-12	3.42558	up	6.58004e-09	3.36944	up	0.428721	-0.654686	normal	0.0215555	0.804143	normal	0.00290164	1.49744	up
MS.gene006110	MS.gene006110	LOC11419432	--	--	--	0.000505509	1.84449	up	0.0012771	2.48218	up	--	--	--	2.22142e-09	3.72773	up	0.20765	1.7638	normal
MS.gene006111	MS.gene006111	LOC11414175	0.0141641	-0.966675	normal	0.538799	-0.330008	normal	0.130735	0.719197	normal	0.334989	-0.553859	normal	0.0185316	0.895829	normal	1.87168e-12	1.48654	up
MS.gene006112	MS.gene006112	--	--	--	--	7.45291e-05	2.08926	up	0.00234172	2.49176	up	--	--	--	2.04388e-07	3.45488	up	0.0963117	1.83675	normal
MS.gene006113	MS.gene006113	LOC11414175	0.357501	-0.378854	normal	0.84696	-0.0742224	normal	0.360007	0.378785	normal	0.664702	-0.27417	normal	0.0284273	0.748027	normal	7.1549e-08	1.06091	up
MS.gene006116	MS.gene006116	LOC11420332	--	--	--	--	--	--	--	--	--	0.00223103	-4.36474	down	0.0124768	-1.97958	normal	--	--	--
MS.gene006117	MS.gene006117	LOC25485043	0.975444	0.0266803	normal	0.779579	-0.21039	normal	0.837864	-0.161226	normal	0.199042	-0.809989	normal	1.31027e-07	1.64778	up	3.04299e-09	2.49439	up
MS.gene006118	MS.gene006118	LOC11407003	0.303239	-0.833658	normal	0.21795	-0.981032	normal	0.949778	-0.0715573	normal	--	--	--	2.06662e-06	2.37961	up	2.65344e-09	2.71751	up
MS.gene006119	MS.gene006119	LOC11407003	0.98043	-0.0259213	normal	0.442784	-0.6018	normal	0.54323	-0.495043	normal	--	--	--	1.89044e-08	2.61374	up	8.73525e-09	2.77728	up
MS.gene00612	MS.gene00612	LOC11429211	0.00584316	-1.1532	down	0.217299	-0.38165	normal	0.0954714	0.853517	normal	0.00460549	-1.06231	down	0.00556505	-0.965759	normal	0.776969	0.141582	normal
MS.gene006121	MS.gene006121	LOC11410562	0.0929619	-0.406474	normal	0.449067	0.269594	normal	0.0599661	0.752601	normal	0.29687	0.61521	normal	8.05171e-06	1.3881	up	0.0214647	0.808502	normal
MS.gene006124	MS.gene006124	LOC11409163	0.00136187	0.997097	normal	0.0164223	-0.815196	normal	1.76664e-05	-1.73696	down	0.344262	0.55615	normal	0.00193644	-1.00367	down	0.000227623	-1.5167	down
MS.gene006128	MS.gene006128	LOC11420350	0.00761229	1.26382	up	3.22874e-06	1.72911	up	0.319009	0.539222	normal	0.97729	-0.0337112	normal	0.921889	0.0706477	normal	0.836185	0.146625	normal
MS.gene00613	MS.gene00613	LOC11438625	0.293179	-0.697055	normal	0.000904897	-2.10451	down	0.0739315	-1.32745	normal	0.55895	-0.948126	normal	0.00577714	-3.0273	down	0.157843	-2.02421	normal
MS.gene006130	MS.gene006130	LOC11419452	0.509261	0.202261	normal	0.289645	0.394368	normal	0.606221	0.2709	normal	0.856947	0.148552	normal	0.00142886	1.11602	up	0.000564702	1.00764	up
MS.gene006134	MS.gene006134	LOC11410577	0.0378523	-0.52951	normal	1.3833e-15	-1.91001	down	0.000313578	-1.30104	down	0.926276	0.0772126	normal	0.00215376	-0.794322	normal	0.0389207	-0.824843	normal
MS.gene006137	MS.gene006137	LOC11416334	2.61817e-116	10.2622	up	8.17687e-87	9.11904	up	0.0104162	-1.06072	normal	0.000238184	4.34695	up	0.00707456	2.93637	up	0.0170838	-1.36159	normal
MS.gene006138	MS.gene006138	LOC11408541	1.98916e-180	9.97546	up	1.53932e-228	8.81214	up	0.00821396	-1.07728	down	0.00274867	3.76556	up	0.00782642	3.01826	up	0.225134	-0.699227	normal
MS.gene006142	MS.gene006142	LOC11416334	3.43123e-57	10.9507	up	1.78526e-45	9.67251	up	0.000391384	-1.20009	down	3.45859e-05	4.59663	up	0.00165202	3.2319	up	0.0224512	-1.31783	normal
MS.gene006143	MS.gene006143	LOC11416334	4.20398e-95	10.6929	up	3.29646e-71	9.46169	up	0.000929327	-1.15071	down	6.46147e-05	4.48833	up	0.00194033	3.23665	up	0.0402372	-1.20492	normal
MS.gene006144	MS.gene006144	LOC11422432	4.96634e-154	8.89524	up	4.35496e-81	7.45017	up	0.000324748	-1.36372	down	3.45334e-06	4.22567	up	0.000386399	2.97464	up	0.0112609	-1.20151	normal
MS.gene006145	MS.gene006145	LOC11444308	5.92005e-65	10.4985	up	1.86174e-41	8.88139	up	2.78471e-05	-1.53619	down	0.000110239	4.50148	up	0.0261601	2.53934	normal	0.00182997	-1.91205	down
MS.gene006149	MS.gene006149	LOC11405418	3.87864e-10	3.21738	up	2.07913e-21	4.58233	up	8.78846e-07	1.44684	up	2.91387e-05	2.95777	up	8.74133e-18	4.62982	up	1.15482e-05	1.70275	up
MS.gene006150	MS.gene006150	LOC11405418	4.18225e-14	3.68977	up	2.95676e-22	4.60149	up	0.00142874	0.995371	normal	0.146481	3.42362	normal	0.00650428	4.9761	up	0.000167039	1.57964	up
MS.gene006151	MS.gene006151	LOC11407014	--	--	--	--	--	--	--	--	--	--	--	--	0.000249531	2.06634	up	0.408465	0.548055	normal
MS.gene006152	MS.gene006152	LOC11407014	0.0066835	1.0162	up	0.00462562	1.03219	up	0.891152	0.0938908	normal	0.012576	1.51213	normal	8.66518e-08	2.20977	up	0.0994535	0.739461	normal
MS.gene006154	MS.gene006154	LOC11428007	0.0188112	-0.866279	normal	2.10157e-05	-1.08203	down	0.827629	-0.143576	normal	0.656836	-0.2139	normal	9.92046e-09	-1.42598	down	4.72764e-08	-1.16675	down
MS.gene006156	MS.gene006156	--	3.11276e-05	-1.48961	down	0.000398609	-1.18599	down	0.594369	0.37869	normal	0.658113	-0.521211	normal	0.10446	-1.20056	normal	0.270735	-0.640782	normal
MS.gene006158	MS.gene006158	LOC11405420	0.787402	-0.183615	normal	0.00102252	-1.99858	down	0.0182648	-1.73772	normal	0.21369	0.705953	normal	0.717682	-0.261529	normal	0.176733	-0.926413	normal
MS.gene006168	MS.gene006168	LOC11415255	7.36032e-05	-1.51108	down	1.32768e-44	-2.04305	down	0.410546	-0.450504	normal	0.976798	0.0437592	normal	0.93156	-0.0647264	normal	0.932658	-0.0765567	normal
MS.gene006171	MS.gene006171	LOC11421021	0.0450592	0.923118	normal	0.00294349	1.3912	up	0.371982	0.544003	normal	0.000769855	2.00755	up	0.00131603	1.66978	up	0.566326	-0.30253	normal
MS.gene006172	MS.gene006172	LOC11407016	8.81148e-06	1.49718	up	0.0676082	0.897819	normal	0.408524	-0.516438	normal	0.733714	0.441737	normal	0.00841858	1.38712	up	0.124805	0.983434	normal
MS.gene006180	MS.gene006180	LOC11415258	--	--	--	0.000233025	2.03966	up	0.284742	1.43868	normal	--	--	--	0.112721	0.861633	normal	0.430975	0.696341	normal
MS.gene006184	MS.gene006184	LOC11421022	0.342076	0.632987	normal	7.96541e-08	-7.63359	down	1.2153e-07	-8.18698	down	--	--	--	--	--	--	--	--	--
MS.gene006186	MS.gene006186	LOC11414832	0.0267431	1.2641	normal	--	--	--	0.00951069	-1.70348	down	--	--	--	--	--	--	--	--	--
MS.gene006196	MS.gene006196	LOC11419729	0.527124	0.263505	normal	8.16328e-05	1.25529	up	0.000171641	1.06731	up	0.00377619	-1.78789	down	0.841909	-0.16468	normal	1.03476e-05	1.6548	up
MS.gene006198	MS.gene006198	LOC11428131	--	--	--	--	--	--	--	--	--	--	--	--	2.12886e-07	3.44315	up	6.19529e-05	3.80816	up
MS.gene006199	MS.gene006199	LOC11428132	--	--	--	--	--	--	0.625871	0.858735	normal	0.0211033	-1.88391	normal	0.769204	0.153195	normal	0.00825909	2.07778	up
MS.gene006200	MS.gene006200	LOC11428132	--	--	--	--	--	--	--	--	--	6.54597e-05	-3.05411	down	0.530548	0.345498	normal	4.23677e-06	3.44503	up
MS.gene006204	MS.gene006204	LOC11424152	0.876201	0.136786	normal	0.0925612	-0.954672	normal	0.191053	-1.00605	normal	0.0440054	-0.972065	normal	2.94934e-10	-3.07519	down	0.000149811	-2.05542	down
MS.gene006206	MS.gene006206	--	0.0942229	-1.25752	normal	8.37909e-05	1.64678	up	1.77904e-06	2.99439	up	0.406748	0.729217	normal	4.43094e-15	3.01839	up	3.58085e-07	2.32736	up
MS.gene006208	MS.gene006208	LOC11434292	--	--	--	--	--	--	--	--	--	0.418418	0.855622	normal	--	--	--	0.0020851	-2.49676	down
MS.gene006212	MS.gene006212	LOC11428492	0.620378	0.248613	normal	0.122457	0.80584	normal	0.326048	0.637908	normal	0.367564	0.59558	normal	0.00400184	1.16686	up	0.121678	0.611092	normal
MS.gene006216	MS.gene006216	LOC11419734	8.66448e-07	-2.66721	down	0.125007	-0.759068	normal	0.0176001	1.98996	normal	0.102087	-1.13703	normal	0.000609307	-1.08086	down	0.911258	0.100854	normal
MS.gene006217	MS.gene006217	LOC11421127	--	--	--	0.602132	-0.412169	normal	--	--	--	0.143216	-1.40026	normal	0.000299927	-2.23683	down	--	--	--
MS.gene006218	MS.gene006218	--	--	--	--	--	--	--	--	--	--	0.629106	-0.775278	normal	0.00197897	-2.55541	down	--	--	--
MS.gene006222	MS.gene006222	LOC11424157	0.882438	-0.314217	normal	--	--	--	--	--	--	0.345103	-0.906568	normal	9.88186e-08	-4.12863	down	--	--	--
MS.gene006224	MS.gene006224	--	0.552675	1.4695	normal	0.70131	-0.674386	normal	0.0012771	-2.05901	down	0.796956	-0.716255	normal	0.604793	-1.70378	normal	0.596867	-0.959893	normal
MS.gene006225	MS.gene006225	--	0.463624	0.510375	normal	0.0397263	-1.58133	normal	0.00123375	-2.01756	down	0.930092	-0.274272	normal	0.940033	0.219361	normal	0.285678	0.551761	normal
MS.gene006228	MS.gene006228	LOC120575727	0.650922	-0.137751	normal	0.177849	-0.594085	normal	0.516748	-0.376787	normal	6.75592e-10	-1.32354	down	0.61619	0.180775	normal	5.51395e-09	1.54869	up
MS.gene006229	MS.gene006229	--	0.0777313	-0.984715	normal	0.00141468	-1.75256	down	--	--	--	0.819931	-0.20941	normal	7.22089e-05	-1.59584	down	0.0185929	-1.33738	normal
MS.gene006230	MS.gene006230	--	0.0022967	-1.52165	down	0.00118323	-1.54577	down	--	--	--	0.176976	-0.769068	normal	3.85567e-08	-2.36824	down	0.00990773	-1.55398	down
MS.gene006231	MS.gene006231	--	7.62978e-47	-2.79122	down	1.34441e-57	-3.94411	down	0.000393372	-1.0746	down	0.16175	-1.52618	normal	0.0353082	-1.83807	normal	0.656046	-0.257508	normal
MS.gene006232	MS.gene006232	LOC11440780	4.69498e-18	10.9243	up	--	--	--	0.0878108	-1.4743	normal	1.32064e-05	4.61796	up	--	--	--	0.00116755	-2.39542	down
MS.gene006233	MS.gene006233	LOC11438280	--	--	--	--	--	--	--	--	--	0.0425884	-3.04186	normal	2.55844e-05	-4.2548	down	--	--	--
MS.gene006238	MS.gene006238	--	0.0360773	-2.23715	normal	4.44653e-10	3.8507	up	3.27789e-05	6.16905	up	--	--	--	1.01722e-16	6.25409	up	3.44551e-08	4.62872	up
MS.gene006240	MS.gene006240	--	0.00213191	-1.03098	down	0.187349	-0.850312	normal	0.813009	0.264249	normal	0.715016	-0.476889	normal	0.00352533	-1.58475	down	0.291238	-1.06752	normal
MS.gene006245	MS.gene006245	--	0.0229579	0.910217	normal	0.262887	-0.706443	normal	0.0212988	-1.53849	normal	0.913982	-0.11521	normal	0.00211571	-1.08464	down	0.121812	-0.928376	normal
MS.gene006247	MS.gene006247	LOC112422864	0.00447017	-0.633516	normal	4.7257e-05	-1.19311	down	0.249419	-0.480761	normal	0.00623119	-0.939389	normal	5.52432e-07	-1.9994	down	0.0252757	-1.01607	normal
MS.gene006248	MS.gene006248	LOC11418788	0.193245	-0.782495	normal	1.45742e-11	-3.4482	down	0.00125045	-2.60225	down	0.28756	-1.08288	normal	1.93805e-07	-4.77391	down	0.0013219	-3.63016	down
MS.gene006263	MS.gene006263	LOC25485057	0.164871	0.660532	normal	0.155168	0.540191	normal	0.960852	-0.0421038	normal	0.208748	0.604384	normal	0.00231172	1.15161	up	0.100964	0.594211	normal
MS.gene006265	MS.gene006265	--	4.67517e-06	0.78102	normal	1.77178e-05	1.36539	up	0.105631	0.664195	normal	0.285436	0.481113	normal	0.00618936	1.05106	up	0.135124	0.608556	normal
MS.gene006267	MS.gene006267	LOC11424175	5.48312e-14	1.70219	up	0.0687722	0.829079	normal	0.104307	-0.797271	normal	0.901998	-0.110363	normal	0.983854	0.00884476	normal	0.801686	0.16515	normal
MS.gene006272	MS.gene006272	LOC11429199	0.668416	0.194092	normal	0.000806015	-2.06023	down	0.00154438	-2.17785	down	0.828517	-0.153934	normal	0.000580345	-1.17363	down	0.028038	-0.978404	normal
MS.gene006279	MS.gene006279	LOC11434305	3.77453e-08	2.3595	up	0.000287277	1.79157	up	0.371648	-0.490704	normal	0.230787	0.69565	normal	0.0501754	0.784213	normal	0.80555	0.13549	normal
MS.gene006282	MS.gene006282	LOC11429200	0.287939	-0.582987	normal	0.00376395	-0.812488	normal	0.86569	-0.141474	normal	0.944819	-0.0571113	normal	2.96622e-05	-1.13849	down	0.00929865	-1.03977	down
MS.gene006284	MS.gene006284	LOC11428504	0.743851	0.24767	normal	0.152618	-2.00645	normal	0.163751	-2.1786	normal	0.0477025	1.31912	normal	4.82942e-07	-5.47764	down	1.70024e-09	-6.75777	down
MS.gene006286	MS.gene006286	LOC11421575	0.00474195	-2.12894	down	0.000681002	2.60786	up	1.55058e-07	4.81113	up	0.749969	0.640892	normal	8.56027e-06	3.33796	up	0.0187781	2.73977	normal
MS.gene006287	MS.gene006287	--	0.0188076	-0.974875	normal	2.72278e-06	-1.68886	down	0.34672	-0.640625	normal	0.501675	-0.657817	normal	0.000371635	-2.17984	down	0.0152494	-1.47157	normal
MS.gene006288	MS.gene006288	LOC112416234	0.30699	-0.580966	normal	0.608205	0.306481	normal	0.170828	0.966995	normal	0.129188	-0.869851	normal	0.203206	0.69464	normal	0.00671598	1.60593	up
MS.gene00629	MS.gene00629	LOC11423564	0.975329	-0.0207461	normal	0.000859069	-1.17626	down	0.0737497	-1.07279	normal	0.964857	-0.0332955	normal	0.123969	-0.559116	normal	0.039777	-0.481823	normal
MS.gene006299	MS.gene006299	LOC25485071	0.000334758	1.29711	up	9.18791e-10	2.01717	up	0.0200664	0.80411	normal	0.00175812	1.61227	up	4.22163e-08	2.02055	up	0.449649	0.445341	normal
MS.gene006303	MS.gene006303	LOC101501168	0.117407	0.78729	normal	0.00244924	1.64302	up	0.129806	0.938753	normal	0.00624668	1.4155	up	2.73673e-08	1.92637	up	0.193838	0.549575	normal
MS.gene006304	MS.gene006304	LOC25485077	0.0701888	-1.0349	normal	0.398892	-0.625319	normal	0.660293	0.485814	normal	0.0639842	-1.03891	normal	4.90722e-07	-2.41899	down	0.0818067	-1.33142	normal
MS.gene006307	MS.gene006307	LOC25485079	5.07278e-09	2.91121	up	--	--	--	0.0731581	-1.38709	normal	0.00146759	1.49095	up	0.0114644	1.41595	normal	0.971982	-0.0319559	normal
MS.gene00632	MS.gene00632	LOC11424195	--	--	--	--	--	--	--	--	--	0.159588	-0.90395	normal	5.48429e-06	-1.5353	down	0.414923	-0.584935	normal
MS.gene006321	MS.gene006321	LOC25485096	1.24895e-06	-2.04178	down	0.000573048	-1.38139	down	0.320719	0.738699	normal	0.0259682	-1.72666	normal	1.1102e-05	-2.94108	down	0.270672	-1.16593	normal
MS.gene006325	MS.gene006325	LOC11422836	0.644251	-0.226493	normal	5.30642e-09	-1.83842	down	0.00199898	-1.5397	down	0.575322	-1.04301	normal	4.33134e-08	-1.82482	down	0.642206	-0.739069	normal
MS.gene006327	MS.gene006327	LOC11411650	2.70091e-07	-7.79138	down	2.55007e-12	-11.3153	down	--	--	--	2.85884e-14	-12.3415	down	9.64238e-14	-11.394	down	--	--	--
MS.gene006338	MS.gene006338	LOC11415093	4.96479e-05	1.42051	up	0.188474	0.797218	normal	0.445257	-0.544197	normal	0.735853	0.490215	normal	0.129732	1.16085	normal	0.294348	0.709293	normal
MS.gene006345	MS.gene006345	LOC11427868	--	--	--	--	--	--	--	--	--	0.00660656	3.21369	up	8.68927e-08	4.59188	up	0.01543	1.41606	normal
MS.gene006349	MS.gene006349	LOC11414668	0.893856	0.183108	normal	0.536063	0.592097	normal	0.705959	0.476221	normal	0.473559	-0.436574	normal	0.0345562	0.738537	normal	0.00201019	1.21489	up
MS.gene006350	MS.gene006350	LOC11413151	0.099547	-1.40551	normal	0.0318393	-2.00909	normal	--	--	--	0.0336405	-2.38978	normal	5.34923e-27	-5.85311	down	--	--	--
MS.gene006357	MS.gene006357	LOC11415100	3.68135e-21	2.31745	up	0.836027	-0.125298	normal	6.42796e-10	-2.36566	down	0.0688463	0.906425	normal	0.0238462	-0.833425	normal	8.54367e-06	-1.69442	down
MS.gene00636	MS.gene00636	LOC11419769	0.552097	-0.443508	normal	0.0357338	-1.60102	normal	--	--	--	0.523035	-0.516281	normal	5.46946e-05	-2.35811	down	--	--	--
MS.gene006360	MS.gene006360	LOC11415102	1.49622e-24	2.2294	up	7.94672e-12	2.80814	up	0.212988	0.657842	normal	4.8827e-05	3.16165	up	1.92397e-10	3.77656	up	0.303234	0.654603	normal
MS.gene006366	MS.gene006366	LOC11415125	--	--	--	--	--	--	--	--	--	0.0364737	-2.16768	normal	0.00548489	-2.32904	down	--	--	--
MS.gene006367	MS.gene006367	LOC11422284	0.233087	-0.510857	normal	5.01358e-06	-1.90579	down	0.0366933	-1.32161	normal	0.801321	0.154411	normal	0.405102	-0.285791	normal	0.239703	-0.396609	normal
MS.gene006368	MS.gene006368	LOC11415124	0.012248	-0.649522	normal	1.09586e-10	-1.53898	down	0.0306365	-0.811943	normal	0.0753097	-0.659854	normal	1.08702e-12	-2.11033	down	3.41299e-06	-1.404	down
MS.gene006369	MS.gene006369	LOC11418292	--	--	--	--	--	--	--	--	--	0.00639984	-2.07868	down	0.0917527	-2.24691	normal	--	--	--
MS.gene00637	MS.gene00637	LOC11423568	6.44926e-07	0.958654	normal	1.12375e-15	1.44565	up	0.0107444	0.5666	normal	0.171528	0.772827	normal	0.000750447	1.38695	up	0.00492888	0.650635	normal
MS.gene006371	MS.gene006371	LOC11414675	0.388707	0.360107	normal	9.19725e-07	-1.59594	down	1.34651e-05	-1.88131	down	0.784342	0.573613	normal	0.964498	-0.0746263	normal	0.361242	-0.594654	normal
MS.gene006378	MS.gene006378	LOC25485110	3.29021e-06	-2.27054	down	1.47221e-06	-2.49659	down	--	--	--	2.53359e-05	-2.64349	down	1.7574e-08	-2.65862	down	--	--	--
MS.gene006379	MS.gene006379	LOC25485111	--	--	--	--	--	--	--	--	--	1.70759e-06	5.00074	up	5.93382e-14	5.83556	up	0.170597	0.860689	normal
MS.gene006386	MS.gene006386	LOC25485122	7.37255e-06	-1.94054	down	0.0121257	-1.31478	normal	0.380878	0.709094	normal	0.00308051	-1.56412	down	6.45688e-05	-1.857	down	0.763019	-0.249705	normal
MS.gene006390	MS.gene006390	LOC25485126	0.767456	-0.107507	normal	0.654943	0.107272	normal	0.455821	0.289946	normal	0.062286	0.51809	normal	0.000646943	1.13595	up	0.0617714	0.659734	normal
MS.gene006392	MS.gene006392	LOC25485128	9.13036e-16	1.18256	up	5.0838e-07	0.834807	normal	0.261358	-0.268487	normal	0.0176074	0.728579	normal	0.0315738	0.494786	normal	0.498283	-0.189013	normal
MS.gene006393	MS.gene006393	--	1.38994e-07	-1.63617	down	6.98137e-05	-0.806181	normal	0.0181587	0.913297	normal	2.55525e-05	-1.0029	down	4.16259e-23	-2.17638	down	3.31046e-06	-1.13121	down
MS.gene006396	MS.gene006396	--	2.04348e-09	-1.19142	down	0.000152352	-1.326	down	0.937589	-0.0559157	normal	0.964589	-0.0395893	normal	0.2045	0.513554	normal	0.131348	0.600934	normal
MS.gene006397	MS.gene006397	--	1.75233e-11	-1.09173	down	0.0365963	-1.01712	normal	0.845159	0.156811	normal	0.489051	0.471617	normal	0.0376023	0.89758	normal	0.265871	0.47519	normal
MS.gene006399	MS.gene006399	LOC25485138	0.522783	-0.283974	normal	0.598833	0.293877	normal	0.284991	0.662002	normal	0.000185261	2.14276	up	6.53197e-09	2.61273	up	0.414297	0.515455	normal
MS.gene006401	MS.gene006401	LOC25485138	0.634304	-0.287568	normal	0.419991	0.349826	normal	0.252945	0.725026	normal	0.0346689	1.67426	normal	6.62854e-05	1.73111	up	0.927892	0.0936885	normal
MS.gene006403	MS.gene006403	LOC25485140	0.00048501	2.22485	up	0.00063949	2.10699	up	0.96727	-0.0450868	normal	--	--	--	0.000144924	2.89342	up	0.0224772	1.7925	normal
MS.gene006404	MS.gene006404	LOC25485141	0.330942	0.210485	normal	6.35502e-15	1.71404	up	4.80061e-11	1.58364	up	0.0233526	0.899682	normal	1.436e-16	2.10422	up	4.43868e-06	1.24233	up
MS.gene006407	MS.gene006407	--	0.60191	-0.22703	normal	0.0960946	-0.683487	normal	0.547915	-0.377269	normal	0.758915	-0.275212	normal	0.000579968	-1.15859	down	0.160668	-0.840536	normal
MS.gene006409	MS.gene006409	--	--	--	--	--	--	--	--	--	--	0.474248	-0.649245	normal	2.16606e-05	-3.4863	down	--	--	--
MS.gene006411	MS.gene006411	LOC25485150	0.0659171	0.524216	normal	7.42397e-17	-2.13541	down	3.48939e-14	-2.58509	down	0.787546	-0.219031	normal	5.82956e-18	-2.68373	down	4.58723e-10	-2.41895	down
MS.gene006414	MS.gene006414	LOC25485154	0.937049	-0.231687	normal	0.00656734	-2.22053	down	0.332483	-1.89539	normal	0.459092	0.608182	normal	2.31248e-06	-2.64698	down	5.68145e-06	-3.21302	down
MS.gene006416	MS.gene006416	--	0.000418348	-0.762181	normal	0.000279948	-0.66043	normal	0.650165	0.176874	normal	0.570717	-0.249215	normal	1.5007e-07	-1.17727	down	9.84544e-05	-0.885509	normal
MS.gene006424	MS.gene006424	LOC25485166	--	--	--	--	--	--	--	--	--	4.39974e-06	-7.30012	down	6.48074e-05	-5.47931	down	--	--	--
MS.gene006426	MS.gene006426	LOC25485169	0.0787932	-0.981348	normal	0.56492	-0.42998	normal	--	--	--	0.00840547	-1.49658	down	8.93978e-05	-1.83412	down	0.740597	-0.299312	normal
MS.gene006427	MS.gene006427	LOC25485170	8.98252e-36	8.25448	up	9.772e-21	6.33802	up	4.31935e-06	-1.83397	down	3.35139e-06	3.46045	up	0.011723	1.88081	normal	1.62526e-05	-1.53685	down
MS.gene006428	MS.gene006428	LOC25485172	0.646023	0.69113	normal	2.48918e-10	4.22935	up	1.12373e-07	3.59964	up	2.59024e-06	3.33708	up	2.53413e-34	4.50547	up	0.0536008	1.21495	normal
MS.gene006429	MS.gene006429	LOC25485172	0.0494492	1.40745	normal	3.06901e-09	3.24835	up	2.10387e-05	1.92858	up	0.000349366	3.90611	up	1.52812e-12	6.01985	up	1.08482e-15	2.15267	up
MS.gene006440	MS.gene006440	LOC25485187	0.0251589	-0.902461	normal	0.000406178	-1.40244	down	0.515806	-0.423168	normal	0.0041517	-1.1516	down	0.00314925	-1.16376	down	0.968728	0.0303068	normal
MS.gene006442	MS.gene006442	LOC25485192	--	--	--	1.80333e-07	2.94751	up	0.0120969	2.13345	normal	--	--	--	0.206622	1.45464	normal	--	--	--
MS.gene00645	MS.gene00645	LOC11423570	0.0645633	0.650016	normal	6.67937e-07	1.2666	up	0.08721	0.693822	normal	0.631358	-0.386912	normal	0.00789869	0.834387	normal	0.00409067	1.26384	up
MS.gene006461	MS.gene006461	LOC25485215	0.2117	-0.768875	normal	8.94313e-14	-1.77128	down	0.190758	-0.922485	normal	0.746715	0.275534	normal	0.825199	-0.163954	normal	0.483492	-0.392506	normal
MS.gene006465	MS.gene006465	LOC25485219	--	--	--	4.6281e-05	2.91106	up	0.000203836	5.51211	up	--	--	--	--	--	--	--	--	--
MS.gene006467	MS.gene006467	LOC11417330	0.00302419	1.60632	up	0.0780587	1.32953	normal	0.854441	-0.199361	normal	0.0845591	1.18519	normal	0.354623	0.581354	normal	0.403859	-0.563086	normal
MS.gene006470	MS.gene006470	LOC11417706	0.0117702	-1.17365	normal	1.13421e-05	-1.94295	down	--	--	--	0.727725	-0.300644	normal	8.80309e-07	-3.14807	down	0.000229068	-2.80316	down
MS.gene006477	MS.gene006477	LOC11422877	3.46713e-05	-0.7414	normal	9.22783e-11	-1.17649	down	0.103242	-0.356519	normal	1.36181e-06	-1.24418	down	1.72216e-06	-1.11513	down	0.499132	0.169451	normal
MS.gene00648	MS.gene00648	--	2.34217e-10	5.51905	up	--	--	--	0.00361533	-2.32805	down	0.000316242	2.64781	up	--	--	--	0.000718851	-1.8815	down
MS.gene006480	MS.gene006480	LOC11440651	0.449779	-0.472134	normal	0.773996	0.247074	normal	0.417259	0.802254	normal	--	--	--	0.000138241	2.47798	up	0.0206164	1.3464	normal
MS.gene006487	MS.gene006487	LOC11439713	0.309394	-0.616032	normal	0.0050578	-1.73383	down	--	--	--	0.914604	-0.141283	normal	0.420955	-0.550432	normal	0.677285	-0.365005	normal
MS.gene006492	MS.gene006492	LOC11441634	0.00170088	-0.94354	normal	0.00926292	-1.06726	down	0.950942	-0.0451929	normal	0.74472	0.192156	normal	0.0647274	-0.657234	normal	0.002355	-0.803192	normal
MS.gene00650	MS.gene00650	LOC11428524	0.0704983	-0.909081	normal	0.321738	0.602702	normal	0.00187703	1.59112	up	0.91134	0.111851	normal	0.000222021	1.23328	up	0.00455779	1.15727	up
MS.gene006500	MS.gene006500	LOC11439215	--	--	--	--	--	--	--	--	--	0.364819	-0.469802	normal	8.17073e-07	-1.16927	down	0.102526	-0.656191	normal
MS.gene006501	MS.gene006501	LOC11439216	--	--	--	--	--	--	--	--	--	0.848085	-0.157866	normal	7.15629e-05	-1.06475	down	0.0577362	-0.862043	normal
MS.gene006505	MS.gene006505	LOC11446636	4.93338e-06	-1.90948	down	0.000113903	-1.47013	down	0.559063	0.520548	normal	3.54513e-12	-2.54231	down	7.38603e-05	-1.81002	down	0.232637	0.774763	normal
MS.gene006509	MS.gene006509	LOC11441204	0.458288	-0.386127	normal	0.0375434	-1.43897	normal	0.258838	-0.974258	normal	0.358055	-0.547439	normal	4.0803e-14	-2.64554	down	1.01795e-05	-2.05618	down
MS.gene006510	MS.gene006510	LOC11439218	0.274729	1.13672	normal	0.459334	0.745793	normal	0.485008	-0.308019	normal	0.0533097	0.905779	normal	2.08279e-05	1.17405	up	0.45971	0.315517	normal
MS.gene006518	MS.gene006518	LOC25492873	--	--	--	--	--	--	--	--	--	--	--	--	0.000161378	3.02444	up	0.0105309	2.12673	normal
MS.gene006534	MS.gene006534	LOC11442870	0.000204116	1.9469	up	0.302298	0.658926	normal	0.0108065	-1.2069	normal	--	--	--	--	--	--	--	--	--
MS.gene006535	MS.gene006535	LOC11442870	9.51145e-07	2.16198	up	0.654351	0.430851	normal	0.0337154	-1.6553	normal	--	--	--	--	--	--	--	--	--
MS.gene006537	MS.gene006537	LOC11445468	0.000145451	-2.01164	down	0.000841824	-2.32436	down	--	--	--	0.0252463	-1.14213	normal	9.74213e-13	-3.31235	down	0.0019367	-2.12244	down
MS.gene006540	MS.gene006540	LOC11437745	9.37824e-10	2.26818	up	0.00102422	1.11038	up	0.0148165	-1.07692	normal	0.351406	0.978615	normal	0.308993	0.84488	normal	0.939756	-0.0844373	normal
MS.gene006549	MS.gene006549	LOC11446666	0.162731	0.729492	normal	0.00549485	1.8815	up	0.133494	1.23579	normal	0.821737	0.449104	normal	0.527492	-0.83577	normal	0.321421	-1.25515	normal
MS.gene006550	MS.gene006550	LOC25492892	0.0431655	1.19187	normal	0.00124294	1.94003	up	0.253212	0.830012	normal	0.298744	-0.919966	normal	0.225901	0.611826	normal	0.00447968	1.57349	up
MS.gene006551	MS.gene006551	LOC11413285	4.31775e-10	9.04904	up	--	--	--	0.327339	-1.01434	normal	0.0171377	2.04839	normal	0.0184273	1.47119	normal	0.594166	-0.525527	normal
MS.gene006563	MS.gene006563	LOC11438794	0.0290481	-1.28086	normal	0.721479	-0.233821	normal	0.0349142	1.12291	normal	0.688408	-0.263247	normal	0.00963417	-1.06283	down	0.137202	-0.759418	normal
MS.gene006566	MS.gene006566	LOC11441666	0.576602	-0.206592	normal	0.126109	-0.463528	normal	0.751182	-0.183769	normal	0.00187577	0.881855	normal	9.1542e-07	1.13236	up	0.317353	0.290993	normal
MS.gene006576	MS.gene006576	LOC11442873	0.000233014	2.5787	up	--	--	--	0.528102	-0.811973	normal	0.15923	1.24844	normal	0.00472976	1.6699	up	0.620876	0.457586	normal
MS.gene006577	MS.gene006577	LOC25494434	0.000149904	1.12185	up	2.08283e-06	1.48398	up	0.363859	0.441562	normal	0.0610586	0.881095	normal	2.40582e-07	1.49217	up	0.0608954	0.654131	normal
MS.gene006578	MS.gene006578	LOC25494435	0.104457	0.804711	normal	0.106645	0.628818	normal	0.90884	-0.0912029	normal	0.49142	-0.615944	normal	0.000814867	-1.39497	down	0.282527	-0.731649	normal
MS.gene006581	MS.gene006581	LOC25494438	0.00284598	1.17948	up	0.179368	-0.693675	normal	7.80485e-06	-1.7922	down	0.0144706	0.775461	normal	9.16699e-09	-1.76421	down	7.099e-17	-2.49539	down
MS.gene006582	MS.gene006582	LOC25494439	0.00391594	0.793035	normal	1.99727e-09	1.39926	up	0.031883	0.684898	normal	0.973488	-0.0224387	normal	0.184061	0.412497	normal	0.0989736	0.4762	normal
MS.gene006587	MS.gene006587	LOC11445471	0.0247214	1.00157	normal	0.000582177	1.82905	up	0.190123	0.906459	normal	0.873739	0.117731	normal	0.0363025	0.914177	normal	0.0421301	0.837309	normal
MS.gene006588	MS.gene006588	LOC11437764	--	--	--	--	--	--	--	--	--	--	--	--	8.04702e-07	2.64994	up	0.177463	0.995149	normal
MS.gene006593	MS.gene006593	--	2.62623e-07	1.05703	up	5.77192e-08	1.12533	up	0.661499	0.145119	normal	0.377622	0.450099	normal	1.48484e-05	1.09642	up	0.0700746	0.687215	normal
MS.gene006597	MS.gene006597	LOC11438173	0.797945	0.174042	normal	0.00664701	1.14869	up	0.0749505	1.04766	normal	0.599543	-0.289572	normal	0.00199926	1.13273	up	8.84128e-05	1.46511	up
MS.gene006598	MS.gene006598	LOC11439746	0.31654	-1.56148	normal	0.00274095	1.96082	up	0.000464012	3.62028	up	--	--	--	0.683077	1.62974	normal	9.07883e-08	7.5793	up
MS.gene006600	MS.gene006600	LOC11444984	0.0247408	-0.658899	normal	3.87076e-14	-1.42963	down	0.0740624	-0.697131	normal	0.973145	-0.0294902	normal	0.634769	-0.222207	normal	0.798546	-0.146306	normal
MS.gene006601	MS.gene006601	LOC11440683	--	--	--	--	--	--	--	--	--	0.319882	1.15342	normal	2.59846e-13	3.53811	up	2.17468e-05	2.42397	up
MS.gene006603	MS.gene006603	--	0.254741	-0.492209	normal	0.00912413	-1.11884	down	0.407286	-0.549057	normal	0.932332	-0.0801202	normal	8.72788e-05	-2.13507	down	0.000759935	-2.00774	down
MS.gene006615	MS.gene006615	LOC25492909	--	--	--	--	--	--	--	--	--	0.301387	-0.874428	normal	2.00266e-07	-3.12629	down	--	--	--
MS.gene006616	MS.gene006616	LOC25492910	0.0371428	-0.832	normal	0.142672	-0.757205	normal	0.870416	0.156385	normal	0.43229	-0.638229	normal	3.05186e-06	-2.72044	down	4.55815e-06	-2.03026	down
MS.gene006617	MS.gene006617	LOC11444986	8.85056e-14	-6.09369	down	1.91868e-11	-9.10215	down	--	--	--	1.93023e-09	-8.89772	down	1.65067e-12	-10.7196	down	--	--	--
MS.gene006619	MS.gene006619	LOC11438176	--	--	--	--	--	--	--	--	--	0.781261	0.484304	normal	0.00247875	1.34929	up	0.413597	0.897322	normal
MS.gene006621	MS.gene006621	LOC11443300	1.05726e-09	-11.7412	down	3.57235e-10	-12.0027	down	--	--	--	--	--	--	--	--	--	--	--	--
MS.gene006622	MS.gene006622	LOC11442891	0.209047	-1.71265	normal	0.000381844	-3.29082	down	--	--	--	0.00881871	-1.50293	down	2.98033e-09	-3.12214	down	--	--	--
MS.gene006625	MS.gene006625	LOC11438177	0.622209	-0.632971	normal	0.767071	-0.249917	normal	0.722378	0.476334	normal	0.678722	-0.946413	normal	6.97828e-05	-1.55661	down	0.774996	-0.570341	normal
MS.gene006628	MS.gene006628	LOC11444987	--	--	--	--	--	--	--	--	--	0.413011	-1.5963	normal	0.00258411	-1.65091	down	--	--	--
MS.gene006630	MS.gene006630	LOC11440290	6.21913e-17	-1.67501	down	5.63277e-19	-1.7835	down	0.952077	-0.0331154	normal	0.734275	0.180406	normal	4.81439e-05	1.07835	up	3.86644e-05	0.942434	normal
MS.gene006643	MS.gene006643	LOC11418715	5.89695e-10	8.96682	up	--	--	--	0.0122286	-3.89213	normal	--	--	--	--	--	--	--	--	--
MS.gene006645	MS.gene006645	LOC11408373	0.000778425	1.94773	up	0.000929724	1.85578	up	0.987164	-0.0182099	normal	0.022338	1.475	normal	0.00241754	0.979349	normal	0.508513	-0.450747	normal
MS.gene006652	MS.gene006652	LOC11414120	1.98697e-12	2.10969	up	0.0147678	1.09273	normal	0.0440237	-0.940075	normal	0.300716	0.786658	normal	0.576355	0.378378	normal	0.622209	-0.358847	normal
MS.gene006655	MS.gene006655	LOC11443699	0.203556	0.398573	normal	6.56322e-06	0.949229	normal	0.0501351	0.626134	normal	0.0535613	0.709541	normal	1.15682e-09	1.52665	up	0.000696616	0.859258	normal
MS.gene006662	MS.gene006662	LOC11406811	3.85735e-15	2.36394	up	4.69876e-07	1.34459	up	0.00218343	-0.937067	normal	5.12889e-07	2.0192	up	0.00411544	1.28591	up	0.135289	-0.689584	normal
MS.gene006664	MS.gene006664	LOC11419377	3.00636e-06	2.07093	up	0.000232653	1.91438	up	0.916987	-0.0791994	normal	--	--	--	--	--	--	--	--	--
MS.gene006669	MS.gene006669	LOC11417766	--	--	--	--	--	--	--	--	--	0.888699	-0.26206	normal	0.00593313	-2.04434	down	--	--	--
MS.gene00667	MS.gene00667	--	0.0177842	-2.6766	normal	0.497456	-0.42493	normal	0.0570152	2.34685	normal	0.164548	-1.76482	normal	0.00242882	-1.49372	down	0.857693	0.311079	normal
MS.gene006674	MS.gene006674	LOC11419379	0.176814	-1.29156	normal	0.00400374	-1.59559	down	0.885008	-0.214976	normal	0.0146926	-2.64245	normal	1.39067e-07	-2.68534	down	--	--	--
MS.gene006675	MS.gene006675	LOC11408455	0.300936	0.457161	normal	3.08819e-08	1.49768	up	0.00319734	1.12083	up	0.123692	0.690959	normal	0.000214511	1.29179	up	0.0603438	0.63989	normal
MS.gene006676	MS.gene006676	LOC11418346	0.00267758	-0.826579	normal	9.24121e-16	-1.74143	down	0.0365048	-0.833875	normal	0.435318	-0.598057	normal	8.87226e-06	-2.43401	down	0.000843387	-1.78967	down
MS.gene006687	MS.gene006687	LOC11409065	3.20267e-09	-2.08761	down	0.000145364	-1.5579	down	0.449783	0.614779	normal	0.0339218	-1.04844	normal	3.39436e-05	-1.37982	down	0.661952	-0.289747	normal
MS.gene006690	MS.gene006690	LOC11406910	0.916898	0.0985918	normal	1.57128e-07	1.67282	up	0.00465251	1.66137	up	--	--	--	--	--	--	--	--	--
MS.gene006695	MS.gene006695	LOC11411733	0.457309	-1.12581	normal	5.68824e-08	-3.22277	down	--	--	--	0.213348	-1.42372	normal	4.17363e-05	-2.31876	down	--	--	--
MS.gene006700	MS.gene006700	LOC11408457	0.00591733	-0.785549	normal	5.26064e-05	-1.59522	down	0.256543	-0.726678	normal	0.733844	-0.306468	normal	0.00104619	-1.90288	down	0.010465	-1.55565	normal
MS.gene006701	MS.gene006701	LOC11408458	8.45439e-08	2.1678	up	0.0176432	1.8315	normal	0.819267	-0.252459	normal	2.39134e-05	1.42169	up	0.000252096	1.46274	up	0.867835	0.0863229	normal
MS.gene006713	MS.gene006713	--	--	--	--	--	--	--	--	--	--	--	--	--	1.0652e-10	2.80053	up	0.00810827	1.48758	up
MS.gene006716	MS.gene006716	LOC11445670	0.358682	0.470582	normal	1.28062e-07	1.86276	up	0.00207644	1.47289	up	0.154137	1.02124	normal	1.63839e-12	2.60462	up	0.000351692	1.62441	up
MS.gene00672	MS.gene00672	LOC11425124	0.272804	-0.556489	normal	0.00640208	-1.36952	down	0.287529	-0.735356	normal	0.789867	-0.275847	normal	2.42807e-07	-2.70915	down	0.00174795	-2.39489	down
MS.gene00673	MS.gene00673	LOC11424203	0.99802	0.00160256	normal	0.00513934	0.980267	normal	0.000248824	1.05463	up	0.561957	-0.358305	normal	0.168462	0.567539	normal	0.00574695	0.964848	normal
MS.gene006743	MS.gene006743	LOC25492935	--	--	--	--	--	--	--	--	--	0.00666242	4.24193	up	2.58122e-05	5.25513	up	0.0896492	1.06154	normal
MS.gene006744	MS.gene006744	LOC11441349	3.20036e-05	2.86411	up	4.76983e-06	3.1079	up	0.751546	0.325608	normal	2.3458e-06	3.6133	up	1.79389e-08	3.96998	up	0.257226	0.401589	normal
MS.gene006746	MS.gene006746	LOC11444629	--	--	--	3.54926e-12	9.34168	up	0.00134405	2.55907	up	--	--	--	--	--	--	--	--	--
MS.gene006747	MS.gene006747	LOC11440872	0.442686	-0.357965	normal	0.00753012	0.75927	normal	0.00503309	1.19171	up	0.944727	-0.215008	normal	0.595033	0.795657	normal	0.525196	1.03669	normal
MS.gene006749	MS.gene006749	LOC11443374	0.866168	0.0544817	normal	2.22477e-05	-1.05878	down	0.00182499	-1.03479	down	0.971981	0.0438406	normal	0.0225498	-1.75284	normal	0.051032	-1.75749	normal
MS.gene006750	MS.gene006750	LOC11443375	1.03683e-53	8.80874	up	1.78269e-36	7.53428	up	1.28517e-06	-1.19499	down	0.0012341	6.49226	up	0.000232274	4.52447	up	0.00143872	-1.91522	down
MS.gene006752	MS.gene006752	LOC11446281	0.11889	0.868105	normal	2.08519e-05	-1.54266	down	3.51175e-06	-2.34465	down	0.901809	0.116401	normal	0.000517379	-1.38754	down	0.000680834	-1.45406	down
MS.gene006760	MS.gene006760	LOC11446150	0.0907737	-0.712296	normal	1.23284e-09	-2.16832	down	0.0210108	-1.37292	normal	0.4922	-0.560855	normal	2.45632e-06	-2.42903	down	0.0110137	-1.82161	normal
MS.gene006763	MS.gene006763	LOC11443377	0.00100771	1.00774	up	0.0427652	-0.759027	normal	3.07852e-07	-1.68828	down	0.878734	-0.18316	normal	0.217325	-0.582575	normal	0.69947	-0.355612	normal
MS.gene006767	MS.gene006767	LOC11445919	0.0977683	-2.35374	normal	0.00275324	2.10546	up	0.00423099	4.55061	up	--	--	--	0.0918904	2.20564	normal	4.34798e-14	6.60395	up
MS.gene006768	MS.gene006768	LOC11439377	--	--	--	--	--	--	--	--	--	0.465855	-0.599517	normal	0.000200307	-2.09454	down	--	--	--
MS.gene006769	MS.gene006769	LOC11444643	0.00489653	-0.9246	normal	4.19809e-15	-1.38379	down	0.435725	-0.386152	normal	0.256629	-0.464812	normal	0.988559	-0.00527656	normal	0.067581	0.498887	normal
MS.gene00677	MS.gene00677	LOC11424205	0.384232	0.315425	normal	0.335286	0.322145	normal	0.90277	0.0816543	normal	0.200448	-0.518015	normal	0.0425731	0.57397	normal	5.17996e-05	1.13456	up
MS.gene006770	MS.gene006770	LOC11440887	1.57149e-05	-2.05027	down	8.08579e-07	-2.87218	down	--	--	--	0.048698	-1.2179	normal	1.69618e-10	-3.68865	down	0.00143713	-2.42428	down
MS.gene006774	MS.gene006774	LOC25492942	--	--	--	--	--	--	0.867689	-0.2893	normal	2.41036e-06	3.496	up	9.93556e-05	2.58081	up	0.0772454	-0.868067	normal
MS.gene006779	MS.gene006779	LOC25492947	1.23224e-25	1.56504	up	6.65901e-16	1.11689	up	0.0980666	-0.368625	normal	0.0906523	0.623096	normal	4.75195e-05	0.908747	normal	0.247381	0.329784	normal
MS.gene006780	MS.gene006780	LOC25492948	0.000509494	-1.13724	down	0.000600671	-1.33659	down	0.89004	-0.124377	normal	0.163959	-0.905971	normal	0.00218355	-1.25289	down	0.739735	-0.302749	normal
MS.gene006784	MS.gene006784	LOC25492954	8.23647e-06	-2.64147	down	0.00822721	-1.85322	down	--	--	--	--	--	--	--	--	--	--	--	--
MS.gene006786	MS.gene006786	LOC25492953	--	--	--	--	--	--	--	--	--	0.0836914	1.02051	normal	0.00507421	1.22037	up	0.709388	0.240479	normal
MS.gene006794	MS.gene006794	--	0.121266	-1.71372	normal	0.0235033	-1.47301	normal	--	--	--	0.923278	0.119175	normal	0.00140617	-2.45206	down	--	--	--
MS.gene006796	MS.gene006796	LOC11445934	0.201898	-0.891646	normal	0.185304	-0.946319	normal	--	--	--	7.45401e-10	-2.08191	down	1.85616e-23	-4.98033	down	1.32437e-05	-2.86236	down
MS.gene006807	MS.gene006807	LOC25492965	0.0153305	-1.02773	normal	0.000583451	-1.1851	down	0.93714	-0.0776772	normal	0.494888	-0.4224	normal	3.81505e-08	-2.25378	down	3.69809e-05	-1.7862	down
MS.gene006813	MS.gene006813	LOC25492972	0.292865	-0.406528	normal	0.811659	-0.106132	normal	0.528403	0.37753	normal	0.866158	0.141907	normal	0.000473329	1.13688	up	0.0232492	1.0347	normal
MS.gene006817	MS.gene006817	LOC25492976	--	--	--	--	--	--	--	--	--	--	--	--	1.24877e-09	7.4989	up	4.44756e-08	7.04792	up
MS.gene006819	MS.gene006819	LOC11439856	--	--	--	--	--	--	--	--	--	--	--	--	0.00171736	2.87551	up	0.0419422	1.0947	normal
MS.gene006820	MS.gene006820	LOC11445059	1.59384e-06	-2.43869	down	2.17051e-05	-2.00973	down	--	--	--	0.0835857	-1.0111	normal	3.65661e-11	-2.36574	down	0.0318529	-1.31136	normal
MS.gene006822	MS.gene006822	LOC11435804	4.98358e-05	1.05318	up	0.0182338	0.847535	normal	0.812161	-0.127195	normal	0.755926	-0.342167	normal	0.0167146	1.2124	normal	6.19778e-05	1.5961	up
MS.gene006826	MS.gene006826	LOC25492980	0.253917	0.64276	normal	0.300787	-0.681626	normal	0.0559149	-1.24326	normal	0.323834	0.76591	normal	0.000976331	1.26123	up	0.416506	0.539295	normal
MS.gene006831	MS.gene006831	--	0.0050063	1.60669	up	0.139331	0.983825	normal	0.484012	-0.53818	normal	0.421562	0.498591	normal	0.260975	0.721818	normal	0.735054	0.26615	normal
MS.gene006832	MS.gene006832	--	0.0036776	1.2072	up	4.22011e-07	1.77394	up	0.214231	0.651139	normal	0.235424	0.493995	normal	1.53345e-06	1.38125	up	8.11297e-05	0.928121	normal
MS.gene006833	MS.gene006833	--	0.835063	-0.193882	normal	0.301725	-0.460799	normal	0.866475	-0.177862	normal	0.135375	-0.892993	normal	0.549699	0.256591	normal	0.00461246	1.19169	up
MS.gene006834	MS.gene006834	LOC11446301	2.85133e-05	1.74049	up	5.16163e-12	2.49115	up	0.111378	0.837147	normal	0.831596	-0.148468	normal	0.00387362	1.05321	up	3.23559e-05	1.24414	up
MS.gene006835	MS.gene006835	LOC11446301	0.385895	0.515662	normal	0.820529	0.124698	normal	0.704483	-0.301819	normal	0.758408	-0.182955	normal	0.00014041	-1.00043	down	0.0104501	-0.774818	normal
MS.gene006839	MS.gene006839	LOC11445705	0.159837	-0.591825	normal	0.000126517	-1.61159	down	0.074001	-0.942493	normal	0.0268657	-1.24261	normal	9.70952e-07	-2.78624	down	--	--	--
MS.gene00684	MS.gene00684	LOC11413586	6.18885e-31	3.97132	up	0.000145908	1.96846	up	1.52022e-05	-1.92598	down	0.391336	1.48619	normal	0.391773	0.479749	normal	0.524674	-0.973202	normal
MS.gene006841	MS.gene006841	LOC11444659	--	--	--	0.000940879	3.68121	up	0.324825	2.09012	normal	--	--	--	2.79399e-11	6.80642	up	1.00981e-08	6.59156	up
MS.gene006843	MS.gene006843	LOC11440905	5.9008e-09	2.12596	up	0.29068	0.850359	normal	0.151888	-1.20236	normal	2.4397e-06	2.47877	up	--	--	--	2.18319e-05	-2.25963	down
MS.gene006849	MS.gene006849	LOC11441923	0.0531604	0.672569	normal	0.00921616	-1.02566	down	6.12385e-05	-1.62013	down	0.398583	0.503024	normal	0.020037	-0.985812	normal	0.000211397	-1.44604	down
MS.gene006850	MS.gene006850	--	4.26881e-11	3.78231	up	--	--	--	0.543375	-0.886879	normal	9.03165e-07	3.6007	up	--	--	--	1.11918e-06	-3.56638	down
MS.gene006853	MS.gene006853	LOC11439868	0.358116	0.44818	normal	0.214947	-0.581293	normal	0.0655347	-0.953698	normal	0.707388	0.478429	normal	0.0149026	-1.86781	normal	1.20639e-05	-2.30366	down
MS.gene006854	MS.gene006854	--	--	--	--	2.43993e-10	3.85331	up	2.77179e-05	2.69049	up	--	--	--	--	--	--	--	--	--
MS.gene006858	MS.gene006858	LOC11442710	0.382074	-0.660201	normal	0.766626	-0.190791	normal	0.588509	0.546108	normal	0.771643	-0.244068	normal	0.00281959	-1.40755	down	0.0758615	-1.11682	normal
MS.gene006859	MS.gene006859	LOC11439869	8.48836e-92	10.1128	up	5.60993e-38	8.6147	up	0.00466066	-1.42283	down	5.0926e-05	3.96762	up	0.176213	1.44535	normal	1.27843e-08	-2.47949	down
MS.gene00686	MS.gene00686	LOC25481320	--	--	--	--	--	--	--	--	--	0.0037236	-3.22806	down	0.170508	-1.73955	normal	--	--	--
MS.gene006860	MS.gene006860	LOC11441383	9.43605e-90	10.921	up	2.66406e-66	9.48731	up	0.000227126	-1.35397	down	0.000658403	4.56503	up	0.0689546	3.19486	normal	0.0173424	-1.32254	normal
MS.gene006862	MS.gene006862	LOC11441383	1.21879e-157	8.90351	up	9.09225e-119	7.53208	up	0.00165582	-1.28945	down	0.000111537	4.43453	up	0.00681459	2.90906	up	0.00255016	-1.47713	down
MS.gene006868	MS.gene006868	LOC11446186	1.1203e-05	2.71551	up	--	--	--	0.231118	-1.03945	normal	0.00343189	1.90736	up	--	--	--	0.00491153	-1.78592	down
MS.gene006872	MS.gene006872	LOC11441927	--	--	--	--	--	--	--	--	--	0.441229	-0.593295	normal	0.00078699	-2.56176	down	--	--	--
MS.gene006873	MS.gene006873	LOC11443405	0.999962	2.55898e-05	normal	0.0037107	0.933139	normal	0.0124303	1.01201	normal	0.746775	0.212097	normal	0.00022075	1.25637	up	0.000622777	1.08892	up
MS.gene006876	MS.gene006876	LOC11440908	--	--	--	--	--	--	--	--	--	0.0685734	-1.23336	normal	8.10875e-10	-3.45327	down	--	--	--
MS.gene006877	MS.gene006877	LOC11440395	9.3677e-08	-7.99412	down	0.897012	-0.159705	normal	--	--	--	--	--	--	0.358324	1.27381	normal	0.047617	2.78459	normal
MS.gene006881	MS.gene006881	LOC11446921	0.169853	-0.464523	normal	2.57543e-06	-1.42046	down	0.0211847	-0.881987	normal	0.867218	-0.144111	normal	0.636632	-0.19801	normal	0.979433	-0.0148166	normal
MS.gene006882	MS.gene006882	LOC11443406	--	--	--	--	--	--	--	--	--	--	--	--	2.3337e-05	2.47557	up	0.0682802	1.19064	normal
MS.gene006885	MS.gene006885	LOC11445076	0.0683331	-1.36144	normal	0.895368	-0.190881	normal	--	--	--	0.000293963	-1.69975	down	0.0316553	-1.14669	normal	0.480322	0.598632	normal
MS.gene006890	MS.gene006890	LOC11446324	0.107238	-1.13811	normal	6.45675e-05	-1.56562	down	0.768783	-0.353323	normal	0.540434	-0.426792	normal	0.000207935	-1.34816	down	0.128306	-0.879926	normal
MS.gene006893	MS.gene006893	LOC11444052	0.0318994	0.875638	normal	7.1904e-13	2.37648	up	0.000874549	1.58768	up	1.1324e-07	1.47557	up	1.41859e-24	2.76409	up	4.57561e-07	1.32974	up
MS.gene006894	MS.gene006894	LOC11445960	5.7641e-12	1.55325	up	8.75501e-06	0.853874	normal	0.0297105	-0.617708	normal	0.000587833	1.31602	up	0.000737753	0.966783	normal	0.462	-0.305787	normal
MS.gene006895	MS.gene006895	LOC11444053	0.948552	0.0501003	normal	0.0880087	-0.969851	normal	0.265775	-0.933373	normal	0.65731	-0.968569	normal	4.69456e-06	-3.53964	down	--	--	--
MS.gene006897	MS.gene006897	LOC11446204	0.398339	0.883908	normal	6.00686e-05	2.89725	up	0.00274434	2.10808	up	0.000812261	2.12671	up	2.87349e-45	3.99054	up	0.00034117	1.90651	up
MS.gene006902	MS.gene006902	LOC11445213	0.000173554	1.09513	up	0.0111042	0.777207	normal	0.562078	-0.241165	normal	0.142572	0.754137	normal	0.00184777	1.10523	up	0.336704	0.390882	normal
MS.gene006904	MS.gene006904	LOC11443425	0.672777	0.14265	normal	0.0752826	-0.369289	normal	0.23666	-0.434913	normal	0.504735	0.326901	normal	0.011046	-0.72335	normal	0.000257323	-1.00419	down
MS.gene006905	MS.gene006905	LOC11443426	0.663511	-0.40067	normal	0.000399435	1.27981	up	0.00686252	1.77131	up	0.318002	0.453047	normal	8.81379e-09	1.33795	up	0.00101796	0.927443	normal
MS.gene006911	MS.gene006911	LOC11444055	9.08698e-05	-0.779757	normal	0.093246	-0.377533	normal	0.142364	0.47955	normal	0.0988987	-0.652284	normal	0.000131239	-1.185	down	0.0385199	-0.486656	normal
MS.gene006916	MS.gene006916	LOC11444056	--	--	--	--	--	--	--	--	--	--	--	--	0.00209812	1.57381	up	0.195836	1.02386	normal
MS.gene006925	MS.gene006925	LOC101496350	0.00110523	-1.94756	down	2.8298e-27	-2.29153	down	0.775868	-0.280694	normal	0.913507	-0.0717247	normal	0.485444	0.241458	normal	0.115758	0.356215	normal
MS.gene006934	MS.gene006934	LOC25492992	0.79369	-0.09959	normal	2.02333e-05	1.13579	up	1.42605e-05	1.31435	up	0.0350918	1.0513	normal	1.97494e-07	1.70218	up	0.0571262	0.698389	normal
MS.gene006936	MS.gene006936	LOC25492995	0.632014	0.285005	normal	9.52965e-05	1.09571	up	0.0641012	0.89776	normal	1.23948e-05	2.43119	up	5.83123e-32	3.81104	up	0.00404518	1.42328	up
MS.gene006937	MS.gene006937	--	0.298192	-0.632151	normal	0.279707	-0.561648	normal	0.89004	0.150855	normal	0.750645	-0.259656	normal	0.000999496	-1.39512	down	0.0629707	-1.09289	normal
MS.gene006940	MS.gene006940	LOC25492998	0.000161378	1.78054	up	0.00146177	1.17023	up	0.382835	-0.538149	normal	0.988014	-0.0191312	normal	0.475857	-0.367241	normal	0.726015	-0.303504	normal
MS.gene006941	MS.gene006941	--	0.0706345	0.38822	normal	0.00679763	0.644729	normal	0.349858	0.334263	normal	0.727049	0.268345	normal	0.00476552	1.0774	up	0.00837703	0.848374	normal
MS.gene006949	MS.gene006949	LOC25493006	8.94388e-19	7.76346	up	8.61138e-12	6.49064	up	0.00850809	-1.19069	down	3.09219e-05	4.57636	up	0.0204868	2.94127	normal	0.0116432	-1.59175	normal
MS.gene006950	MS.gene006950	LOC25493007	--	--	--	0.0236206	1.15104	normal	0.00582793	1.80218	up	0.116245	-1.22572	normal	0.440229	-0.518548	normal	--	--	--
MS.gene006954	MS.gene006954	LOC25493014	0.685525	-0.159265	normal	0.114609	-0.64244	normal	0.48231	-0.405127	normal	0.000579038	1.5075	up	0.000841286	1.16794	up	0.510393	-0.303086	normal
MS.gene006958	MS.gene006958	LOC25493015	8.45241e-15	10.0717	up	1.21648e-11	9.4716	up	0.461805	-0.524136	normal	--	--	--	--	--	--	--	--	--
MS.gene006959	MS.gene006959	LOC25493015	1.94582e-13	9.91055	up	4.17628e-11	9.51752	up	0.755346	-0.317036	normal	--	--	--	--	--	--	--	--	--
MS.gene006966	MS.gene006966	--	2.18519e-05	1.28437	up	0.00010253	1.59409	up	0.525304	0.388053	normal	0.00051798	1.46827	up	1.68867e-09	1.76971	up	0.477899	0.342983	normal
MS.gene006967	MS.gene006967	LOC25493028	0.686109	-0.151969	normal	0.102804	0.63443	normal	0.0254663	0.866171	normal	0.36385	-0.618196	normal	3.23316e-08	2.64852	up	1.92765e-11	3.31105	up
MS.gene006968	MS.gene006968	LOC25493029	7.20151e-07	0.833254	normal	0.0032644	0.699376	normal	0.90411	-0.0543175	normal	0.0232942	0.7629	normal	7.48512e-05	1.11324	up	0.106752	0.39264	normal
MS.gene006969	MS.gene006969	LOC25493029	3.02131e-08	1.41064	up	0.00729801	0.925255	normal	0.331779	-0.406714	normal	3.06816e-06	1.30091	up	1.52672e-09	1.47001	up	0.438811	0.212424	normal
MS.gene006970	MS.gene006970	LOC25493030	--	--	--	0.485556	0.530114	normal	--	--	--	--	--	--	4.97353e-11	2.66652	up	1.87067e-09	2.64828	up
MS.gene006974	MS.gene006974	LOC11446209	0.475368	0.686323	normal	3.12413e-19	-3.09158	down	1.08317e-06	-3.6848	down	0.704176	0.457961	normal	1.328e-12	-3.09135	down	7.37862e-11	-3.50178	down
MS.gene006976	MS.gene006976	LOC25494450	0.245034	-0.557019	normal	6.86033e-12	-3.16027	down	0.0001531	-2.52762	down	0.800117	-0.201771	normal	5.36438e-11	-2.86636	down	1.20918e-09	-2.62033	down
MS.gene006978	MS.gene006978	LOC112416339	9.16996e-05	1.61594	up	2.55258e-09	2.09356	up	0.221759	0.55937	normal	0.647367	0.360651	normal	0.00133961	1.11457	up	0.128239	0.800152	normal
MS.gene006984	MS.gene006984	LOC11433569	0.148145	0.740272	normal	9.73141e-05	1.24486	up	0.325948	0.59173	normal	0.934241	-0.0837032	normal	0.47885	0.241879	normal	0.510007	0.370023	normal
MS.gene006987	MS.gene006987	LOC11442027	0.0523856	-0.921895	normal	1.84224e-15	-2.40904	down	0.00617793	-1.41829	down	0.238552	-0.740092	normal	4.94662e-36	-2.98617	down	5.4689e-07	-2.19893	down
MS.gene006990	MS.gene006990	LOC11427190	0.361212	-0.602603	normal	4.441e-05	-2.44272	down	0.00658795	-1.75953	down	0.415949	-0.566439	normal	5.16285e-06	-2.83662	down	0.00355861	-2.2268	down
MS.gene006991	MS.gene006991	LOC25499585	0.836721	0.180842	normal	0.888812	0.158616	normal	0.964769	0.0577233	normal	0.92472	0.429307	normal	0.380383	2.14415	normal	4.5015e-15	1.75747	up
MS.gene006992	MS.gene006992	LOC25499585	0.894983	-0.125849	normal	0.534309	0.348664	normal	0.491539	0.548371	normal	0.94444	0.327066	normal	0.362344	2.20945	normal	1.24644e-13	1.93863	up
MS.gene007010	MS.gene007010	LOC25499577	0.0403732	-1.01679	normal	0.00417814	-2.38196	down	0.287026	-1.29018	normal	0.548178	-0.776995	normal	0.00069528	-1.60436	down	0.504626	-0.78512	normal
MS.gene007011	MS.gene007011	LOC25499577	0.929656	0.276509	normal	0.807492	-0.646678	normal	0.100372	-0.850822	normal	0.517546	-0.835797	normal	0.0011839	-2.00219	down	0.305623	-1.13155	normal
MS.gene007012	MS.gene007012	LOC25499576	--	--	--	2.30561e-09	6.73581	up	0.0186809	2.01625	normal	0.00052709	3.9624	up	1.56531e-09	5.4365	up	0.00119251	1.51977	up
MS.gene007013	MS.gene007013	--	0.100302	-1.08601	normal	0.000119907	-1.98216	down	--	--	--	0.0348276	-1.26823	normal	9.41981e-09	-2.91312	down	--	--	--
MS.gene007024	MS.gene007024	LOC25499556	1.19749e-27	1.53872	up	0.0153456	0.745668	normal	0.0406049	-0.716584	normal	0.00244315	1.02422	up	0.000828652	0.80953	normal	0.669495	-0.17079	normal
MS.gene007026	MS.gene007026	LOC25499560	0.50596	-0.227081	normal	0.00752022	-0.635887	normal	0.337381	-0.33432	normal	0.46653	-0.420288	normal	1.85523e-05	-1.04875	down	0.132159	-0.585392	normal
MS.gene00705	MS.gene00705	LOC11411050	2.97532e-11	1.91329	up	0.00457796	0.858174	normal	0.00116456	-0.975827	normal	0.687644	0.405706	normal	0.488128	-0.452414	normal	0.0204601	-0.811466	normal
MS.gene007053	MS.gene007053	LOC25499543	0.606332	0.536438	normal	0.00924709	1.95536	up	0.173425	1.50335	normal	0.0735178	-1.41455	normal	0.163365	0.856599	normal	5.21026e-06	2.30528	up
MS.gene007059	MS.gene007059	LOC25499539	0.270071	-0.608849	normal	0.585792	0.236094	normal	0.105703	0.919608	normal	0.244632	-0.874068	normal	0.00158372	1.6801	up	1.19865e-05	2.59837	up
MS.gene007060	MS.gene007060	LOC25499538	0.0213021	-0.822653	normal	0.693125	0.160904	normal	0.00839713	1.05974	up	0.268997	-0.5174	normal	0.88119	0.0620938	normal	0.0834033	0.621421	normal
MS.gene007068	MS.gene007068	LOC25499536	5.52322e-33	3.4067	up	8.62087e-11	1.92597	up	2.2997e-05	-1.40012	down	4.63062e-06	2.76504	up	0.00196611	1.32849	up	0.0071994	-1.39113	down
MS.gene007069	MS.gene007069	LOC25499535	0.458294	-0.458241	normal	0.00217393	1.03985	up	0.00135822	1.58079	up	0.813215	0.237929	normal	0.00638642	1.27532	up	0.00664124	1.07663	up
MS.gene007072	MS.gene007072	LOC25499531	--	--	--	--	--	--	--	--	--	0.206405	1.10053	normal	1.3617e-09	2.74178	up	0.00232606	1.67609	up
MS.gene007074	MS.gene007074	LOC25499531	--	--	--	--	--	--	--	--	--	0.39574	0.988679	normal	4.4086e-05	2.69617	up	1.0841e-05	1.73303	up
MS.gene007075	MS.gene007075	LOC25499531	--	--	--	--	--	--	--	--	--	0.266364	0.987001	normal	4.01413e-08	2.41667	up	0.00437736	1.46372	up
MS.gene007076	MS.gene007076	LOC25499530	5.26418e-06	-1.65009	down	0.000284936	-1.80659	down	0.955881	-0.0695653	normal	0.263313	-0.579352	normal	0.000232462	-2.59969	down	0.0153215	-1.98255	normal
MS.gene007077	MS.gene007077	LOC25499529	2.88127e-07	1.07909	up	0.00331638	0.776747	normal	0.598019	-0.22438	normal	0.958988	0.0397484	normal	0.0884632	0.504365	normal	0.124713	0.506899	normal
MS.gene007084	MS.gene007084	LOC25499520	8.48353e-69	8.25861	up	1.5374e-25	6.66331	up	0.000972036	-1.5187	down	3.91496e-06	4.788	up	0.00172796	3.00987	up	0.00562716	-1.72641	down
MS.gene007085	MS.gene007085	LOC25499520	5.31593e-05	8.25979	up	0.0023366	6.09939	up	2.11861e-05	-2.07448	down	1.243e-06	5.93133	up	0.000843601	4.15087	up	0.00972382	-1.73296	down
MS.gene007086	MS.gene007086	LOC25499520	1.78978e-19	8.56678	up	2.68629e-10	7.17331	up	0.0305895	-1.32527	normal	0.000433105	4.12541	up	0.0336378	2.66629	normal	0.0227077	-1.41174	normal
MS.gene007087	MS.gene007087	--	0.320852	-0.42524	normal	2.18776e-05	-1.89311	down	0.0373716	-1.39219	normal	0.821962	-0.20592	normal	0.00960031	-1.30499	down	0.0887841	-1.05666	normal
MS.gene007088	MS.gene007088	LOC25499519	0.26484	-0.261294	normal	1.31253e-10	-1.39202	down	0.000236861	-1.05136	down	0.991888	-0.00643957	normal	0.000921698	-1.04537	down	5.90442e-05	-0.993875	normal
MS.gene007089	MS.gene007089	LOC25499518	0.705293	-0.120078	normal	1.16192e-15	-2.38598	down	3.85422e-09	-2.18799	down	0.830224	-0.1448	normal	2.876e-19	-3.49512	down	6.70213e-16	-3.3059	down
MS.gene007090	MS.gene007090	LOC25499515	--	--	--	--	--	--	--	--	--	--	--	--	0.00574713	2.03116	up	0.498982	1.12454	normal
MS.gene007093	MS.gene007093	LOC25499512	0.194465	2.70331	normal	0.0581829	3.56742	normal	0.000829537	0.939609	normal	0.811664	0.517476	normal	2.79883e-13	1.85739	up	0.450362	1.38783	normal
MS.gene007096	MS.gene007096	LOC25499512	0.0889477	0.726861	normal	3.36813e-05	1.53623	up	0.0458139	0.888733	normal	0.0463889	1.13475	normal	3.37174e-06	1.94254	up	0.0315316	0.84793	normal
MS.gene007098	MS.gene007098	--	4.12144e-05	1.30884	up	4.36923e-07	1.76566	up	0.246928	0.535116	normal	0.983243	-0.0245517	normal	0.000266065	1.36919	up	0.000102836	1.42919	up
MS.gene007100	MS.gene007100	LOC25499510	7.23043e-05	1.85312	up	1.68936e-05	2.03791	up	0.712827	0.266293	normal	0.728569	0.295155	normal	0.0177588	1.05296	normal	0.0446922	0.795596	normal
MS.gene007101	MS.gene007101	LOC25499508	0.332823	0.506658	normal	0.000189298	-1.15437	down	0.00338702	-1.58889	down	0.961848	0.0306419	normal	0.0011221	-0.994106	normal	0.0037003	-0.983954	normal
MS.gene007107	MS.gene007107	LOC25499503	0.00416415	1.48541	up	1.14145e-05	2.17116	up	0.0963203	0.765541	normal	0.000137764	2.015	up	2.18294e-08	2.44554	up	0.270499	0.476322	normal
MS.gene007113	MS.gene007113	--	0.000801505	1.12925	up	0.717276	-0.21759	normal	0.00937306	-1.26906	down	--	--	--	--	--	--	--	--	--
MS.gene007117	MS.gene007117	--	0.323905	-0.563037	normal	0.00380376	-1.68474	down	0.196992	-1.04392	normal	0.988	0.0214384	normal	--	--	--	0.207614	-0.951032	normal
MS.gene007123	MS.gene007123	LOC25499489	3.40205e-06	1.23348	up	2.11065e-12	1.74367	up	0.128965	0.591834	normal	0.000592979	1.29406	up	9.97233e-11	1.77972	up	0.0885069	0.5285	normal
MS.gene007125	MS.gene007125	LOC25499485	2.55674e-08	-0.977662	normal	2.499e-17	-1.30438	down	0.398641	-0.249699	normal	0.738414	-0.196326	normal	0.451552	0.241585	normal	0.0852223	0.483658	normal
MS.gene007134	MS.gene007134	LOC25499476	2.39358e-23	13.1176	up	1.80584e-22	12.2478	up	0.174263	-0.784988	normal	1.06401e-10	5.62953	up	0.00189264	3.28712	up	0.000193488	-2.29401	down
MS.gene007136	MS.gene007136	LOC25499471	7.2372e-05	2.25638	up	0.0042021	1.40328	up	0.159963	-0.783678	normal	0.0179445	1.02273	normal	1.46684e-05	1.12903	up	0.756142	0.147681	normal
MS.gene007142	MS.gene007142	LOC25499467	0.100569	-0.895376	normal	0.377433	-0.458255	normal	0.431705	0.52118	normal	0.0128919	-1.01239	normal	0.787402	0.123034	normal	9.70145e-05	1.17297	up
MS.gene007145	MS.gene007145	--	--	--	--	--	--	--	--	--	--	0.317733	-0.665566	normal	0.00984289	-1.19899	down	0.443423	-0.492449	normal
MS.gene007147	MS.gene007147	LOC25499458	0.0783802	0.964892	normal	0.0154324	-1.39026	normal	0.00100549	-2.27587	down	0.83518	0.176069	normal	0.00129035	-2.08492	down	0.00231153	-2.21725	down
MS.gene007148	MS.gene007148	LOC25499457	0.451337	-0.363122	normal	0.00595745	-1.0319	down	0.391836	-0.590079	normal	0.549209	-0.551354	normal	0.00367434	-1.24538	down	0.394793	-0.646628	normal
MS.gene007149	MS.gene007149	LOC25499456	0.0210881	-1.15716	normal	7.71654e-12	-1.85878	down	0.358579	-0.628056	normal	0.718866	-0.180676	normal	6.10635e-06	-1.22292	down	0.000103607	-1.00228	down
MS.gene007166	MS.gene007166	LOC25499424	7.0392e-05	1.09244	up	8.20543e-05	0.765769	normal	0.578057	-0.252126	normal	0.796042	-0.19169	normal	0.261405	0.464027	normal	0.0884253	0.69387	normal
MS.gene007170	MS.gene007170	LOC25499418	0.238857	-0.484645	normal	0.0887125	-0.415169	normal	0.833351	0.140425	normal	0.0900469	-0.614077	normal	0.151047	0.582606	normal	0.001221	1.24152	up
MS.gene007171	MS.gene007171	LOC25499417	0.555648	-0.259724	normal	2.55028e-29	-2.66109	down	3.09895e-08	-2.32569	down	0.00244926	-0.984373	normal	5.97826e-09	-1.69606	down	0.105644	-0.668866	normal
MS.gene007172	MS.gene007172	LOC25499413	0.612232	0.270635	normal	0.00743845	1.10124	up	0.0639318	0.906842	normal	0.21219	0.662671	normal	0.00566977	0.87962	normal	0.59921	0.259787	normal
MS.gene00719	MS.gene00719	LOC101492244	0.000831826	1.5257	up	0.0749439	0.891847	normal	0.396138	-0.557732	normal	--	--	--	--	--	--	--	--	--
MS.gene007192	MS.gene007192	--	2.20769e-135	8.02268	up	4.71122e-53	6.42197	up	1.40605e-05	-1.52376	down	1.07034e-07	5.08257	up	0.000105047	3.57878	up	0.0102299	-1.45591	normal
MS.gene007193	MS.gene007193	LOC11433567	6.55517e-07	-1.58347	down	0.00121338	-1.4434	down	0.79205	0.220093	normal	2.50139e-05	-1.1547	down	1.93938e-17	-3.19166	down	1.43179e-06	-1.99432	down
MS.gene007199	MS.gene007199	LOC11430687	0.0114931	-0.821158	normal	1.0434e-05	-1.26933	down	0.354613	-0.370671	normal	0.28049	-0.575453	normal	0.00131497	-1.3189	down	0.0717323	-0.701865	normal
MS.gene007209	MS.gene007209	LOC25499396	0.383714	0.390066	normal	0.000276886	-1.18867	down	0.000140282	-1.49759	down	0.455222	0.423252	normal	0.819557	0.0955531	normal	0.556943	-0.282156	normal
MS.gene00721	MS.gene00721	LOC11421258	4.13778e-06	-0.975533	normal	0.86984	-0.0502065	normal	0.000898311	1.00479	up	0.964521	-0.0269833	normal	0.367953	0.24775	normal	0.299915	0.317259	normal
MS.gene007210	MS.gene007210	LOC11436365	0.442955	0.529059	normal	0.0358854	-1.20027	normal	0.0370937	-1.6438	normal	0.14296	-0.685417	normal	8.19031e-16	-2.69594	down	2.37588e-05	-1.96705	down
MS.gene007212	MS.gene007212	LOC11431560	0.0124218	-1.15246	normal	0.00412862	1.14043	up	8.60854e-11	2.37215	up	0.000502278	-2.25096	down	0.166535	-1.08051	normal	0.157788	1.20478	normal
MS.gene007213	MS.gene007213	LOC11431560	0.248262	-0.737165	normal	0.00974359	1.34967	up	2.49082e-06	2.16358	up	0.00144262	-2.38087	down	0.341395	-0.650983	normal	0.00510761	1.76931	up
MS.gene00722	MS.gene00722	LOC11409519	0.670991	-0.249841	normal	0.170377	-1.19157	normal	0.473439	-0.86639	normal	0.156218	-0.806419	normal	9.8442e-07	-2.02506	down	0.00428427	-1.16874	down
MS.gene007225	MS.gene007225	LOC11433466	8.14117e-05	0.950639	normal	0.00301367	1.2505	up	0.538812	0.375191	normal	0.0426589	0.862495	normal	0.982977	-0.0106263	normal	0.000398599	-0.827227	normal
MS.gene007227	MS.gene007227	LOC11427181	0.0573006	0.491573	normal	0.000437802	1.09479	up	0.0735462	0.68067	normal	0.181783	-0.502183	normal	0.0827328	0.519612	normal	7.87353e-05	1.06271	up
MS.gene007229	MS.gene007229	LOC11431554	1.29009e-07	-0.985899	normal	0.000381896	-0.99344	normal	0.895685	0.0683955	normal	0.497496	-0.272273	normal	1.08692e-06	-1.10984	down	0.00059652	-0.793776	normal
MS.gene007230	MS.gene007230	LOC11442015	2.41248e-07	1.35569	up	0.0136932	0.754131	normal	0.234916	-0.521381	normal	0.000307093	1.3116	up	0.0981267	0.682913	normal	0.179647	-0.587233	normal
MS.gene00724	MS.gene00724	LOC11416645	1.15747e-17	1.5759	up	0.000244061	0.963679	normal	0.092792	-0.535105	normal	0.000819642	1.3568	up	0.038341	0.612729	normal	0.0678287	-0.701046	normal
MS.gene007240	MS.gene007240	LOC11442012	0.415772	0.553815	normal	3.32215e-06	1.9714	up	0.0137243	1.49141	normal	0.105766	1.22075	normal	1.44036e-09	2.85908	up	0.000112069	1.68069	up
MS.gene007242	MS.gene007242	LOC11442012	0.947332	-0.0555759	normal	0.000226777	1.71625	up	0.000130392	1.85103	up	0.417797	0.896477	normal	4.45003e-07	2.54839	up	0.00370644	1.69949	up
MS.gene007244	MS.gene007244	LOC11434767	8.28935e-86	4.59875	up	1.042e-44	3.65804	up	0.00734499	-0.860825	normal	6.53143e-09	3.12097	up	1.28623e-08	2.18656	up	0.053053	-0.888408	normal
MS.gene007245	MS.gene007245	LOC11433462	0.00515349	-1.47687	down	2.12934e-08	-1.93381	down	0.706694	-0.367831	normal	0.716066	-0.246789	normal	5.05504e-05	-1.73388	down	0.00514072	-1.44739	down
MS.gene007246	MS.gene007246	LOC11436356	0.176334	1.45314	normal	--	--	--	0.13269	-2.05513	normal	2.56393e-06	3.68264	up	--	--	--	0.13182	-1.9483	normal
MS.gene007256	MS.gene007256	LOC11425785	--	--	--	--	--	--	--	--	--	--	--	--	1.88054e-06	4.72122	up	6.01439e-06	2.84148	up
MS.gene007257	MS.gene007257	LOC11442008	2.78736e-16	10.6858	up	1.89708e-11	9.11829	up	0.00181515	-1.48513	down	1.48622e-08	4.36725	up	0.000240613	2.98405	up	0.0172985	-1.3448	normal
MS.gene007258	MS.gene007258	LOC11442008	4.01602e-45	8.1283	up	6.15202e-25	6.36106	up	8.92424e-07	-1.68568	down	2.98114e-10	4.24557	up	0.000391068	2.46509	up	0.000230253	-1.73961	down
MS.gene007261	MS.gene007261	LOC11429911	0.208115	-0.664343	normal	0.333755	-0.586921	normal	--	--	--	0.00257081	-1.8238	down	0.00042267	-2.289	down	--	--	--
MS.gene007264	MS.gene007264	LOC11429911	0.00168045	-1.7667	down	0.0413838	-0.97631	normal	0.30632	0.870173	normal	0.00356863	-2.84913	down	7.73305e-05	-2.17628	down	--	--	--
MS.gene007266	MS.gene007266	LOC11421495	0.625838	-1.27829	normal	--	--	--	--	--	--	0.0374889	-2.80366	normal	6.69608e-09	-8.64423	down	--	--	--
MS.gene007267	MS.gene007267	LOC11421495	1.32856e-05	-1.01956	down	0.293997	-0.39513	normal	0.127636	0.704067	normal	0.996192	0.00300584	normal	0.707532	0.15236	normal	0.51821	0.193904	normal
MS.gene007289	MS.gene007289	LOC120577181	0.0912175	-0.755423	normal	0.00160589	-1.74108	down	0.253929	-0.909097	normal	0.877373	0.113587	normal	8.23651e-06	-1.85553	down	9.76732e-05	-1.92524	down
MS.gene007290	MS.gene007290	LOC120576861	1.50313e-07	-1.90995	down	8.79003e-50	-2.32148	down	0.564413	-0.339782	normal	0.308821	-0.638793	normal	0.922056	0.060226	normal	0.0335309	0.747813	normal
MS.gene007295	MS.gene007295	LOC11435271	0.244569	-0.428139	normal	0.0939769	0.518329	normal	0.00574638	1.02271	up	0.839408	-0.154327	normal	0.780142	-0.114819	normal	0.892408	0.0808009	normal
MS.gene007307	MS.gene007307	LOC25499386	0.289152	-0.644282	normal	0.000292351	-2.46053	down	0.0750787	-1.72824	normal	0.406526	-0.74876	normal	8.17932e-06	-2.80099	down	2.7149e-05	-2.00932	down
MS.gene007315	MS.gene007315	LOC25499380	0.0476236	-1.34969	normal	4.44718e-05	-2.63316	down	--	--	--	--	--	--	--	--	--	--	--	--
MS.gene007321	MS.gene007321	LOC25499380	4.2407e-05	-2.22459	down	1.98759e-05	-2.42352	down	--	--	--	--	--	--	--	--	--	--	--	--
MS.gene007323	MS.gene007323	LOC112416804	0.581947	-0.227631	normal	0.00965424	1.03339	up	0.00210498	1.33968	up	0.349118	-0.666495	normal	0.230053	0.419646	normal	0.0185857	1.12356	normal
MS.gene007326	MS.gene007326	LOC25499374	0.922171	-0.0890346	normal	0.785	0.112695	normal	0.764329	0.290057	normal	0.857495	-0.276668	normal	5.41766e-09	-2.04088	down	0.0488968	-1.72596	normal
MS.gene007329	MS.gene007329	LOC25499370	--	--	--	2.35914e-27	4.9267	up	8.47561e-10	3.72768	up	--	--	--	--	--	--	--	--	--
MS.gene007334	MS.gene007334	LOC25499365	0.115103	-0.302696	normal	0.000131317	-0.762619	normal	0.14486	-0.381211	normal	0.74174	-0.197017	normal	0.000359031	-1.0291	down	0.00871833	-0.787035	normal
MS.gene007339	MS.gene007339	LOC25499364	0.542673	-0.383392	normal	0.000107316	1.36599	up	2.08925e-05	1.83381	up	0.706479	0.342344	normal	0.772751	0.819711	normal	0.878794	0.511804	normal
MS.gene007342	MS.gene007342	LOC25499360	--	--	--	0.11385	1.21232	normal	0.0706649	2.03216	normal	--	--	--	0.00324882	1.62988	up	0.000858098	2.41797	up
MS.gene007344	MS.gene007344	LOC25499360	--	--	--	--	--	--	--	--	--	--	--	--	0.0105907	1.43049	normal	0.000156828	2.79744	up
MS.gene007355	MS.gene007355	LOC11434760	0.126093	1.03632	normal	0.00559251	1.18449	up	0.815519	0.231283	normal	0.767196	-0.393253	normal	0.438359	-0.441536	normal	0.992564	-0.0103333	normal
MS.gene00736	MS.gene00736	LOC11438348	0.0323067	-0.678168	normal	2.29507e-13	-2.42932	down	0.000934153	-1.67438	down	0.95446	0.0603748	normal	0.0104021	-2.03832	normal	0.0129047	-2.05102	normal
MS.gene007361	MS.gene007361	LOC11427170	6.66543e-15	4.80031	up	9.85987e-08	4.43375	up	0.790867	-0.281426	normal	--	--	--	--	--	--	--	--	--
MS.gene007369	MS.gene007369	LOC11421493	--	--	--	0.0157068	1.83148	normal	0.00495755	2.46403	up	--	--	--	0.0023055	2.50011	up	0.0165179	2.6874	normal
MS.gene00737	MS.gene00737	LOC11440367	--	--	--	--	--	--	--	--	--	0.664027	-0.629148	normal	0.00619237	-2.66071	down	0.00496597	-1.97684	down
MS.gene007370	MS.gene007370	LOC11435263	0.212798	0.607867	normal	0.00647251	1.11315	up	0.199168	0.581563	normal	0.493833	0.405035	normal	0.167604	0.690521	normal	0.553938	0.330415	normal
MS.gene007372	MS.gene007372	LOC11431892	--	--	--	--	--	--	--	--	--	--	--	--	1.27527e-17	4.76269	up	5.08612e-07	4.17994	up
MS.gene007373	MS.gene007373	--	0.0484128	-0.660014	normal	0.00168916	-1.06356	down	0.59601	-0.324938	normal	0.545893	-0.481249	normal	0.00273844	-1.09839	down	0.377798	-0.57432	normal
MS.gene007374	MS.gene007374	LOC25499345	1.09873e-32	2.03538	up	2.81953e-07	1.21825	up	0.0214256	-0.739624	normal	1.73427e-07	1.51715	up	5.80897e-10	1.54603	up	0.854423	0.0704268	normal
MS.gene007381	MS.gene007381	LOC25499338	0.647551	-0.336454	normal	9.50488e-06	-2.62503	down	--	--	--	0.769967	-0.365404	normal	2.68345e-05	-4.10187	down	--	--	--
MS.gene007382	MS.gene007382	LOC25499337	3.26143e-05	0.927814	normal	9.51449e-09	1.49199	up	0.0609642	0.64384	normal	0.538651	0.437617	normal	0.022701	0.844425	normal	0.294594	0.448731	normal
MS.gene007384	MS.gene007384	LOC25499332	0.232985	-0.947477	normal	0.566155	0.400819	normal	0.0308204	1.43804	normal	0.0344114	1.34745	normal	2.24591e-09	2.3811	up	0.0314164	1.0748	normal
MS.gene007390	MS.gene007390	LOC11432954	0.000105599	0.749202	normal	3.73173e-06	0.953881	normal	0.363548	0.284379	normal	0.0985763	0.646956	normal	0.000621242	1.04182	up	0.0960052	0.439287	normal
MS.gene007396	MS.gene007396	LOC11432371	0.0014007	1.05315	up	0.133234	-0.786736	normal	0.000462834	-1.76165	down	0.805112	0.36245	normal	0.0428519	-1.49187	normal	0.0938642	-1.80909	normal
MS.gene007399	MS.gene007399	LOC11425780	0.972027	0.0157508	normal	0.936312	-0.0342339	normal	0.965961	0.0287098	normal	0.0547714	0.819276	normal	5.42791e-05	1.09705	up	0.381372	0.315598	normal
MS.gene007401	MS.gene007401	--	0.107582	-0.550783	normal	0.000371042	-1.03873	down	0.455679	-0.410466	normal	0.886883	-0.0967569	normal	0.118655	-0.570086	normal	0.311656	-0.430324	normal
MS.gene007402	MS.gene007402	LOC25499323	0.0643711	1.43051	normal	4.67031e-08	3.07778	up	0.0117675	1.72993	normal	0.162186	1.2943	normal	1.12025e-13	2.55206	up	0.0674488	1.30138	normal
MS.gene007404	MS.gene007404	LOC25499322	3.99694e-07	3.39113	up	--	--	--	0.00268893	-2.38203	down	--	--	--	--	--	--	--	--	--
MS.gene00741	MS.gene00741	LOC11443885	--	--	--	0.00720869	1.95179	up	0.426289	1.29328	normal	0.102639	1.13434	normal	1.02651e-05	1.85995	up	0.175728	0.760799	normal
MS.gene007412	MS.gene007412	LOC11432973	2.08879e-15	4.90485	up	--	--	--	0.0196044	-1.43132	normal	0.000109708	3.06234	up	--	--	--	0.00193051	-2.03474	down
MS.gene007413	MS.gene007413	--	3.45631e-11	9.05484	up	--	--	--	0.0762177	-1.88187	normal	9.25905e-05	3.52576	up	--	--	--	0.00106437	-2.1966	down
MS.gene007416	MS.gene007416	LOC11432950	0.00851494	-1.34591	down	0.1433	-0.66708	normal	0.338564	0.755951	normal	0.702847	-0.606328	normal	0.00387858	-2.15698	down	--	--	--
MS.gene007420	MS.gene007420	--	0.531042	-0.99564	normal	0.000709393	-2.37835	down	0.530922	-1.30586	normal	0.012538	-1.34418	normal	1.15238e-15	-3.45585	down	6.96813e-07	-2.06868	down
MS.gene007421	MS.gene007421	LOC120576914	0.893707	0.164481	normal	0.000214103	-2.36499	down	0.0180617	-2.44209	normal	0.51791	-0.656597	normal	2.25916e-08	-3.17615	down	0.000281505	-2.47706	down
MS.gene007423	MS.gene007423	LOC25499316	0.366788	0.549243	normal	6.39452e-09	-2.1415	down	3.9308e-07	-2.60385	down	0.000440269	-2.36556	down	0.0362285	-1.91623	normal	0.645915	0.497344	normal
MS.gene007426	MS.gene007426	LOC11441971	0.359175	-0.953859	normal	0.0133038	-2.14267	normal	0.188315	-1.10221	normal	0.00256159	-1.24547	down	1.08072e-22	-7.51042	down	7.06156e-13	-6.22169	down
MS.gene007432	MS.gene007432	LOC11429897	0.846125	-0.207864	normal	3.27779e-06	-2.25415	down	0.0155113	-1.97457	normal	0.00116085	-1.72444	down	3.25495e-10	-3.54914	down	0.00903789	-1.77478	down
MS.gene007434	MS.gene007434	LOC11432938	0.0428039	0.796814	normal	0.28728	-0.399755	normal	0.0219326	-1.12166	normal	0.622309	0.361207	normal	0.0114524	-1.01358	normal	0.00350597	-1.32895	down
MS.gene007438	MS.gene007438	LOC11427146	0.00973591	1.03104	up	0.00543191	-1.06202	down	1.32469e-05	-2.00911	down	0.0964959	1.04672	normal	0.0089813	-1.67394	down	6.31903e-05	-2.68035	down
MS.gene007439	MS.gene007439	LOC11434754	0.454793	0.650856	normal	0.0597997	-0.77497	normal	0.119775	-1.36438	normal	0.639695	0.248129	normal	0.00044561	-1.59461	down	6.31619e-05	-1.79963	down
MS.gene00744	MS.gene00744	--	0.987987	0.0150349	normal	0.0280182	1.67795	normal	0.0361574	1.74605	normal	0.0646257	1.55258	normal	9.663e-12	2.84271	up	0.0300658	1.3221	normal
MS.gene007443	MS.gene007443	LOC11423274	1.06589e-09	1.32966	up	0.370605	0.31629	normal	0.00410547	-0.936309	normal	0.774088	0.295008	normal	0.958864	-0.0384885	normal	0.616526	-0.284966	normal
MS.gene007446	MS.gene007446	LOC25499308	0.00593512	0.81392	normal	0.868576	-0.0664064	normal	0.0297417	-0.802974	normal	0.707019	0.22348	normal	0.00561842	-0.914653	normal	0.00108634	-1.09187	down
MS.gene00745	MS.gene00745	LOC11446887	0.912008	-0.0649784	normal	3.03627e-11	2.0627	up	2.22853e-08	2.20714	up	0.03511	1.46075	normal	3.50503e-17	2.54304	up	0.051515	1.12349	normal
MS.gene007450	MS.gene007450	LOC11434752	0.000107825	0.868053	normal	0.16644	0.347391	normal	0.149234	-0.441074	normal	0.00162688	1.07065	up	0.00889541	0.732897	normal	0.407786	-0.295904	normal
MS.gene007456	MS.gene007456	--	0.649826	0.196987	normal	0.0333385	-1.00547	normal	0.0585013	-1.1228	normal	0.710751	-0.396049	normal	1.48657e-05	-1.34612	down	0.180796	-0.906426	normal
MS.gene00746	MS.gene00746	LOC11446886	9.55005e-08	6.73687	up	--	--	--	0.150414	-1.21282	normal	--	--	--	--	--	--	--	--	--
MS.gene007461	MS.gene007461	LOC11430656	0.044467	-0.836333	normal	1.2739e-05	-1.52183	down	0.231178	-0.611319	normal	2.21792e-06	-1.73535	down	2.05335e-20	-3.24301	down	0.00469084	-1.4626	down
MS.gene00747	MS.gene00747	--	0.000529399	-0.918869	normal	4.3458e-05	1.2906	up	6.01847e-10	2.2892	up	0.00357283	1.45184	up	1.77656e-13	2.46173	up	0.0127651	1.05323	normal
MS.gene007474	MS.gene007474	LOC11430650	0.55627	-0.431689	normal	0.0999722	-0.974103	normal	0.624046	-0.465761	normal	0.781757	-0.340869	normal	0.00710152	-1.44721	down	--	--	--
MS.gene007475	MS.gene007475	--	0.936044	0.0454292	normal	0.886143	0.0744641	normal	0.887526	0.108105	normal	0.0121035	1.56859	normal	3.25859e-05	1.76101	up	0.733068	0.233233	normal
MS.gene007478	MS.gene007478	LOC11432926	5.3055e-06	0.944516	normal	0.00172699	1.0458	up	0.750528	0.177925	normal	0.00127092	1.00327	up	0.0978513	0.683761	normal	0.589342	-0.277437	normal
MS.gene007483	MS.gene007483	LOC25499300	--	--	--	--	--	--	--	--	--	7.9924e-07	-7.68858	down	4.15028e-06	-6.76217	down	--	--	--
MS.gene007485	MS.gene007485	LOC11423268	1.36423e-36	5.80085	up	2.42507e-14	3.9836	up	0.000255442	-1.73529	down	3.11321e-06	4.13437	up	0.0126993	2.34419	normal	0.00132708	-1.74263	down
MS.gene007486	MS.gene007486	LOC11423268	5.82013e-33	5.43747	up	8.73513e-13	3.63572	up	0.000142562	-1.71983	down	0.000130906	3.68569	up	0.0299574	2.18928	normal	0.0109814	-1.44743	normal
MS.gene007487	MS.gene007487	LOC11423268	2.65166e-14	5.72641	up	--	--	--	0.145316	-1.97376	normal	9.07153e-05	4.36716	up	--	--	--	0.123843	-2.16221	normal
MS.gene007489	MS.gene007489	--	0.149335	-0.561954	normal	6.15462e-05	-1.59258	down	0.0886685	-0.950058	normal	0.927405	0.146477	normal	0.162122	-1.96286	normal	0.105407	-2.06016	normal
MS.gene007490	MS.gene007490	--	0.187179	-0.378155	normal	1.47351e-06	-1.51269	down	0.00376574	-1.05722	down	0.812555	-0.201752	normal	0.000694435	-1.20178	down	0.0844093	-0.955638	normal
MS.gene007495	MS.gene007495	LOC11434752	1.69831e-06	0.886704	normal	0.0903699	0.417693	normal	0.229521	-0.389524	normal	3.27248e-05	1.24223	up	0.00397691	0.853747	normal	0.356311	-0.34585	normal
MS.gene00750	MS.gene00750	LOC11439352	0.0130778	-0.962934	normal	0.0526588	0.547874	normal	0.00020193	1.59512	up	0.512157	0.434819	normal	3.46485e-11	1.91111	up	4.03825e-06	1.51595	up
MS.gene007502	MS.gene007502	LOC11432972	0.0357106	1.28192	normal	0.00359309	1.38044	up	0.824412	0.169639	normal	0.784342	0.158549	normal	0.38637	0.376393	normal	0.603582	0.258073	normal
MS.gene007508	MS.gene007508	LOC11434754	0.493943	-0.824065	normal	0.107436	-1.30332	normal	0.777821	-0.393288	normal	0.000391066	-3.42141	down	0.406237	-1.19379	normal	--	--	--
MS.gene00751	MS.gene00751	LOC11439351	--	--	--	1.26773e-08	4.93622	up	0.00156271	2.5497	up	--	--	--	1.65534e-08	3.44974	up	0.0722474	1.18377	normal
MS.gene007513	MS.gene007513	LOC11432938	0.0208546	0.85196	normal	0.326581	-0.373143	normal	0.0129972	-1.15018	normal	0.810931	-0.375632	normal	0.00709283	-1.25431	down	0.450942	-0.83965	normal
MS.gene007515	MS.gene007515	LOC11429897	0.454001	-0.263242	normal	4.40608e-28	-3.04217	down	8.72113e-15	-2.70135	down	0.000450222	-1.53061	down	1.42497e-13	-2.77101	down	0.00390431	-1.1911	down
MS.gene00752	MS.gene00752	LOC11439351	--	--	--	--	--	--	--	--	--	--	--	--	3.53502e-08	3.42009	up	0.156621	1.07844	normal
MS.gene007521	MS.gene007521	LOC11441971	0.770868	-0.587417	normal	--	--	--	--	--	--	1.10038e-05	-1.54239	down	6.27369e-18	-8.13362	down	1.84244e-09	-6.53778	down
MS.gene007526	MS.gene007526	LOC25499316	0.012554	0.973644	normal	1.4044e-05	-1.2143	down	1.96332e-07	-2.10184	down	0.0278784	-0.801015	normal	3.80665e-08	-1.88444	down	0.00479202	-1.03908	down
MS.gene007527	MS.gene007527	--	0.781918	-0.145187	normal	1.9124e-10	-2.27598	down	1.94233e-05	-2.0467	down	1.01568e-05	-1.80642	down	3.17781e-34	-3.9704	down	1.19411e-07	-2.11947	down
MS.gene007528	MS.gene007528	--	0.000138206	-1.6117	down	0.462148	-0.3655	normal	0.0435904	1.32326	normal	0.748892	-0.284411	normal	0.339437	0.443049	normal	0.15956	0.766548	normal
MS.gene00753	MS.gene00753	LOC11445901	0.864283	-0.150803	normal	0.608716	-0.445012	normal	0.863423	-0.218386	normal	0.989367	0.0088785	normal	4.53772e-09	-1.31851	down	4.19119e-07	-1.2818	down
MS.gene007531	MS.gene007531	LOC11432950	0.100803	-1.11785	normal	0.253802	-0.620676	normal	0.556427	0.584446	normal	0.000641831	-1.08898	down	7.48984e-10	-1.56351	down	0.300911	-0.430598	normal
MS.gene007534	MS.gene007534	LOC11432973	3.35462e-09	5.6848	up	--	--	--	0.0995523	-1.18628	normal	1.32874e-05	4.0375	up	--	--	--	0.00310145	-1.73055	down
MS.gene007536	MS.gene007536	--	0.969534	-0.0446391	normal	0.429704	-0.55218	normal	0.69825	-0.435317	normal	0.408333	-0.939215	normal	0.002149	-1.88664	down	0.416681	-0.893941	normal
MS.gene007544	MS.gene007544	LOC25499323	0.597759	0.348047	normal	0.000292983	1.42553	up	0.0370521	1.16075	normal	1.40786e-05	2.28893	up	1.33844e-07	2.50027	up	0.691452	0.251445	normal
MS.gene007545	MS.gene007545	--	0.218046	-0.596361	normal	0.000526333	-1.10742	down	0.532082	-0.435753	normal	0.271449	-0.449611	normal	0.00841338	-0.803375	normal	0.47365	-0.310969	normal
MS.gene007547	MS.gene007547	LOC11425780	0.736918	0.130778	normal	0.934871	-0.0346203	normal	0.883839	-0.0867845	normal	0.0340728	0.727562	normal	0.00062115	1.01663	up	0.382451	0.329743	normal
MS.gene007550	MS.gene007550	LOC11432371	3.20962e-05	1.20739	up	0.00165854	-0.875213	normal	1.14089e-09	-2.00768	down	0.17035	0.584927	normal	4.44702e-08	-2.09839	down	9.63377e-12	-2.63891	down
MS.gene007561	MS.gene007561	LOC25499332	0.980329	-0.0302019	normal	0.0417904	1.23821	normal	0.102627	1.35883	normal	0.00496023	1.45987	up	4.19562e-11	2.34306	up	0.0151681	0.926376	normal
MS.gene007563	MS.gene007563	LOC25499337	0.0292392	0.753413	normal	1.13155e-05	1.19454	up	0.208616	0.521733	normal	0.427405	0.541804	normal	0.00161904	0.928884	normal	0.406201	0.428638	normal
MS.gene007564	MS.gene007564	LOC25499338	0.488986	-0.489821	normal	0.002808	-1.88815	down	--	--	--	0.689756	-0.258865	normal	7.41676e-09	-3.38974	down	9.98151e-06	-3.0844	down
MS.gene007569	MS.gene007569	LOC25499344	0.00202085	-0.64135	normal	3.09195e-10	-1.15839	down	0.163871	-0.441284	normal	0.804902	-0.112158	normal	2.20974e-06	-1.19989	down	1.50148e-06	-1.04312	down
MS.gene007570	MS.gene007570	LOC25499345	2.52704e-28	2.10935	up	1.30947e-07	1.21751	up	0.00597262	-0.813887	normal	9.12208e-08	1.67791	up	5.43245e-06	1.53252	up	0.804515	-0.102284	normal
MS.gene007576	MS.gene007576	LOC11434759	--	--	--	1.67197e-05	2.08279	up	7.17081e-08	3.45458	up	0.156022	0.95926	normal	6.59622e-13	2.8566	up	8.09003e-05	1.94302	up
MS.gene007581	MS.gene007581	LOC11441993	0.00132487	1.06823	up	1.27005e-13	2.12686	up	0.000605669	1.13876	up	0.282774	0.577794	normal	1.95468e-06	1.67567	up	0.00245025	1.14264	up
MS.gene007585	MS.gene007585	LOC11427170	--	--	--	1.77854e-16	4.85133	up	0.138886	1.23663	normal	--	--	--	0.999681	-0.000448691	normal	--	--	--
MS.gene007587	MS.gene007587	LOC11430670	--	--	--	--	--	--	--	--	--	0.991775	-0.0124821	normal	1.98607e-05	-4.97478	down	--	--	--
MS.gene007590	MS.gene007590	LOC11432958	2.03143e-07	3.71432	up	--	--	--	0.228765	-1.00211	normal	--	--	--	--	--	--	0.42433	-0.995405	normal
MS.gene007591	MS.gene007591	LOC11436352	0.295392	-0.750587	normal	0.241852	-0.5395	normal	0.758483	0.294808	normal	0.0124075	-0.973919	normal	0.004617	-1.24833	down	0.763105	-0.228799	normal
MS.gene007592	MS.gene007592	LOC11434760	5.46103e-07	2.0624	up	0.0167389	1.11827	normal	0.137372	-0.862931	normal	0.772612	0.22799	normal	0.213629	-0.516727	normal	0.0915797	-0.704245	normal
MS.gene007606	MS.gene007606	LOC25499364	--	--	--	1.03361e-06	2.25507	up	0.0254803	1.77224	normal	0.868456	-0.301252	normal	0.359243	0.755473	normal	0.262784	1.08276	normal
MS.gene007607	MS.gene007607	LOC25499365	0.307704	0.610418	normal	0.683256	0.280135	normal	0.726879	-0.260235	normal	0.030551	0.987994	normal	0.627079	-0.194921	normal	0.000358529	-1.13614	down
MS.gene007610	MS.gene007610	LOC25499365	0.134084	-1.46933	normal	0.344615	-0.740293	normal	0.353581	0.808822	normal	0.592831	-0.357416	normal	0.000637	-1.79317	down	0.0203142	-1.39408	normal
MS.gene007615	MS.gene007615	LOC25499370	--	--	--	3.29115e-29	4.94981	up	1.75444e-11	4.42965	up	--	--	--	0.0797468	-2.03596	normal	--	--	--
MS.gene007617	MS.gene007617	LOC25499373	--	--	--	0.000835131	1.84948	up	7.14361e-05	3.14902	up	0.978156	-0.0323981	normal	0.91172	0.0890169	normal	0.83168	0.166537	normal
MS.gene007618	MS.gene007618	LOC25499374	0.827277	-0.232856	normal	0.784888	-0.146273	normal	0.89137	0.178934	normal	0.688392	-0.428449	normal	3.25758e-05	-2.08689	down	0.0371692	-1.621	normal
MS.gene007621	MS.gene007621	LOC112416804	0.192394	0.533354	normal	6.47649e-06	1.31924	up	0.0217941	0.859328	normal	0.955665	-0.0594692	normal	0.198236	0.477023	normal	0.245511	0.57173	normal
MS.gene007623	MS.gene007623	LOC25499380	0.000665782	-1.06463	down	6.51721e-10	-2.11706	down	0.0766991	-0.976107	normal	--	--	--	0.791942	-0.40574	normal	--	--	--
MS.gene00763	MS.gene00763	--	0.000259281	1.53077	up	0.00748497	1.20361	up	0.665076	-0.248414	normal	--	--	--	0.925574	0.0869504	normal	--	--	--
MS.gene007632	MS.gene007632	LOC11412098	0.937789	0.0406039	normal	8.37848e-06	1.42249	up	1.76461e-06	1.45794	up	0.985422	-0.0379636	normal	0.000612134	1.94639	up	0.00363361	2.01834	up
MS.gene007633	MS.gene007633	LOC11406453	0.166257	-1.79071	normal	0.376711	-0.53028	normal	0.405687	1.3512	normal	5.06803e-06	-1.82808	down	5.3579e-05	-1.80264	down	--	--	--
MS.gene007640	MS.gene007640	LOC11406450	1.36621e-09	2.77556	up	--	--	--	2.12023e-05	-3.75052	down	--	--	--	--	--	--	--	--	--
MS.gene007641	MS.gene007641	LOC11406450	5.63632e-10	2.53979	up	0.464816	0.443196	normal	1.77155e-05	-2.01612	down	--	--	--	--	--	--	--	--	--
MS.gene007642	MS.gene007642	LOC11408730	1.62203e-09	4.7231	up	--	--	--	2.07272e-05	-3.41792	down	--	--	--	--	--	--	--	--	--
MS.gene007645	MS.gene007645	LOC11415664	0.559897	-0.393854	normal	0.224515	-0.796325	normal	--	--	--	0.459918	-0.56529	normal	7.43555e-06	-2.68429	down	--	--	--
MS.gene007648	MS.gene007648	LOC11413598	--	--	--	1.4124e-08	5.09169	up	0.016617	2.58519	normal	--	--	--	6.38699e-06	4.61147	up	0.865222	-0.252933	normal
MS.gene00765	MS.gene00765	LOC25486228	0.755745	0.138784	normal	4.54578e-05	-1.39264	down	0.00163069	-1.45909	down	0.918181	-0.100387	normal	0.00459571	-0.966325	normal	0.0634298	-0.819117	normal
MS.gene007652	MS.gene007652	LOC11407485	0.971981	0.0427909	normal	5.74834e-18	2.30454	up	0.000573579	2.35356	up	0.216721	1.08275	normal	0.00185889	1.86758	up	0.071137	0.820115	normal
MS.gene007656	MS.gene007656	LOC11426406	0.437813	0.229304	normal	2.49496e-08	-1.12792	down	1.06241e-05	-1.28231	down	0.884184	0.0871553	normal	2.26469e-05	-1.20313	down	2.86593e-09	-1.24471	down
MS.gene007660	MS.gene007660	LOC11407982	4.97505e-65	3.26738	up	2.06122e-09	2.67753	up	0.423487	-0.508968	normal	0.00011201	2.02801	up	0.000901312	1.5291	up	0.410099	-0.456957	normal
MS.gene007661	MS.gene007661	LOC11412068	0.401506	-0.635502	normal	0.00107673	-1.58317	down	0.361573	-0.855701	normal	0.34034	-0.662239	normal	4.89673e-07	-2.05243	down	0.00489175	-1.3457	down
MS.gene007662	MS.gene007662	LOC11412068	0.0396762	1.62837	normal	0.219408	1.30946	normal	0.868166	-0.251159	normal	0.018	2.34396	normal	8.40627e-05	2.10429	up	0.878769	-0.189773	normal
MS.gene00767	MS.gene00767	LOC25486226	--	--	--	1.84954e-05	2.40669	up	0.014471	1.64065	normal	--	--	--	0.0100083	1.91668	normal	3.24304e-05	2.81244	up
MS.gene007672	MS.gene007672	LOC25492439	0.973655	0.0255333	normal	0.120426	-1.06277	normal	0.243641	-1.01149	normal	0.343474	-0.519875	normal	3.49041e-09	-2.12133	down	0.000406385	-1.55752	down
MS.gene007674	MS.gene007674	LOC25492436	0.200523	1.09985	normal	--	--	--	--	--	--	0.770892	-0.245533	normal	0.00109957	-2.54132	down	0.00867278	-2.25112	down
MS.gene007678	MS.gene007678	--	--	--	--	0.363575	0.981864	normal	1.0275e-07	2.7653	up	0.578858	-0.638062	normal	0.620382	0.248932	normal	0.195722	0.932236	normal
MS.gene007681	MS.gene007681	LOC11407980	1.81033e-12	-3.03058	down	0.815723	-0.337105	normal	--	--	--	0.666067	-0.382735	normal	2.13921e-06	1.61384	up	4.11535e-06	2.0349	up
MS.gene007685	MS.gene007685	--	0.0313822	-0.980233	normal	0.248388	-0.458771	normal	0.369914	0.598704	normal	0.191836	-0.557439	normal	0.00288945	-1.12927	down	0.298233	-0.529255	normal
MS.gene007692	MS.gene007692	LOC25480666	--	--	--	--	--	--	--	--	--	--	--	--	2.923e-15	10.2868	up	1.96897e-13	9.85256	up
MS.gene007696	MS.gene007696	LOC25492424	--	--	--	0.0691146	1.074	normal	0.00107174	2.44928	up	--	--	--	0.751575	-0.333264	normal	--	--	--
MS.gene007697	MS.gene007697	LOC25492423	5.78979e-18	5.83256	up	--	--	--	0.0176044	-1.52815	normal	0.000221321	3.82693	up	0.117626	1.92858	normal	0.00500331	-1.85465	down
MS.gene007699	MS.gene007699	LOC25492419	0.0233387	-0.810128	normal	0.000299427	-1.1071	down	0.739034	-0.218117	normal	0.15751	-0.709972	normal	3.87596e-05	-1.9429	down	0.0220645	-1.19263	normal
MS.gene007701	MS.gene007701	LOC25492418	1.59146e-05	3.88237	up	--	--	--	0.000875974	-2.39665	down	--	--	--	--	--	--	--	--	--
MS.gene007712	MS.gene007712	LOC25492402	0.0100401	-1.00066	normal	1.01171e-09	-1.44862	down	0.537906	-0.376452	normal	0.0472953	-0.857352	normal	0.000156904	-1.5523	down	0.134112	-0.648073	normal
MS.gene007715	MS.gene007715	LOC25492399	--	--	--	0.000183702	1.70307	up	0.0736318	1.12073	normal	--	--	--	--	--	--	--	--	--
MS.gene007720	MS.gene007720	LOC25492386	--	--	--	5.0554e-22	4.63979	up	5.57553e-05	2.22942	up	0.106937	2.24339	normal	4.97537e-05	3.48001	up	0.125504	1.26102	normal
MS.gene007723	MS.gene007723	--	2.35867e-14	3.70757	up	0.0889003	1.1758	normal	3.73532e-15	-2.45243	down	0.0171459	1.59007	normal	--	--	--	1.3045e-09	-2.78734	down
MS.gene00773	MS.gene00773	LOC25486218	6.72312e-07	3.09619	up	--	--	--	0.0200546	-1.72571	normal	--	--	--	--	--	--	--	--	--
MS.gene007731	MS.gene007731	LOC11407169	0.00246933	0.98523	normal	6.57944e-05	1.18647	up	0.544047	0.282015	normal	0.0031076	1.05847	up	2.79366e-06	1.2951	up	0.459017	0.281884	normal
MS.gene007732	MS.gene007732	LOC25492372	--	--	--	0.10729	1.00486	normal	0.00377921	1.71487	up	0.896844	0.108819	normal	0.207451	0.434715	normal	0.487599	0.36958	normal
MS.gene007734	MS.gene007734	LOC11407170	3.08339e-06	-2.95383	down	0.000216684	-2.02228	down	--	--	--	0.10969	-1.34669	normal	0.000138415	-3.82694	down	--	--	--
MS.gene007737	MS.gene007737	LOC25492370	--	--	--	--	--	--	--	--	--	0.504596	-0.854314	normal	3.15708e-05	-2.81587	down	--	--	--
MS.gene007740	MS.gene007740	LOC11412063	--	--	--	1.52192e-17	3.24118	up	3.43569e-08	2.93387	up	0.0382518	-1.27589	normal	0.95704	0.0355375	normal	0.00132163	1.34473	up
MS.gene007747	MS.gene007747	LOC11439390	1.01841e-06	1.84077	up	2.57137e-12	2.39411	up	0.204245	0.628686	normal	--	--	--	0.000488754	2.86146	up	0.217631	0.712433	normal
MS.gene007748	MS.gene007748	LOC11405919	0.00597006	-0.617887	normal	5.32946e-08	-1.31091	down	0.103914	-0.61286	normal	0.661494	-0.227057	normal	1.49061e-07	-1.56712	down	1.15624e-07	-1.29526	down
MS.gene007749	MS.gene007749	LOC11411058	0.249788	-0.418592	normal	3.61766e-07	1.39597	up	5.78134e-09	1.89078	up	0.136412	-0.924717	normal	0.0196584	1.29631	normal	2.68634e-07	2.25826	up
MS.gene007761	MS.gene007761	LOC25492357	0.347714	0.561526	normal	0.143484	-0.739236	normal	0.0775534	-1.23339	normal	0.769989	-0.317404	normal	0.000258235	-1.23039	down	0.195023	-0.867651	normal
MS.gene007765	MS.gene007765	LOC25492353	0.0132573	-0.834721	normal	6.11754e-10	-1.69362	down	0.0955631	-0.78847	normal	0.1998	-1.07203	normal	0.152336	-0.889682	normal	0.718563	0.212788	normal
MS.gene007767	MS.gene007767	LOC25492350	0.461996	-0.712013	normal	0.283525	-0.764229	normal	0.981845	0.0350573	normal	0.150417	-1.26217	normal	0.00312534	-2.75688	down	--	--	--
MS.gene007770	MS.gene007770	LOC25492345	0.36404	0.410183	normal	0.575481	-0.231682	normal	0.341729	-0.565114	normal	0.129188	-0.905765	normal	0.0018814	-1.91023	down	0.263571	-0.957141	normal
MS.gene007782	MS.gene007782	LOC112419483	1.17438e-10	1.4967	up	0.761298	0.168917	normal	0.0069276	-1.24937	down	0.76021	0.596625	normal	0.546149	-0.498058	normal	0.46663	-1.04601	normal
MS.gene00779	MS.gene00779	--	--	--	--	7.30692e-18	9.68234	up	9.76432e-10	3.02233	up	--	--	--	2.2828e-11	9.38556	up	0.610203	0.83149	normal
MS.gene007793	MS.gene007793	LOC25502386	0.763945	-0.301308	normal	2.47415e-05	-2.14371	down	0.0753341	-1.78013	normal	0.00288152	-1.32507	down	3.12173e-11	-2.70321	down	0.0139213	-1.34064	normal
MS.gene007795	MS.gene007795	LOC25502389	--	--	--	--	--	--	--	--	--	0.00596195	-1.27563	down	0.11778	-0.770032	normal	0.467695	0.545891	normal
MS.gene007797	MS.gene007797	LOC25502464	--	--	--	--	--	--	--	--	--	--	--	--	0.052877	1.21437	normal	0.000596565	3.56867	up
MS.gene007804	MS.gene007804	--	1.16516e-06	1.69794	up	0.240794	0.450392	normal	0.00746739	-1.17251	down	0.000133669	1.06275	up	3.95496e-05	1.12654	up	0.793755	0.105494	normal
MS.gene007806	MS.gene007806	LOC25502474	0.157583	-0.38692	normal	0.000573048	-1.58059	down	0.0521603	-1.11704	normal	0.278213	-0.41906	normal	0.0953573	-0.675144	normal	0.695536	-0.213822	normal
MS.gene00781	MS.gene00781	--	7.49981e-08	7.74172	up	6.54812e-19	11.3507	up	9.74626e-16	3.67588	up	--	--	--	1.68711e-11	8.14787	up	0.718764	-0.887984	normal
MS.gene007814	MS.gene007814	LOC101506810	--	--	--	--	--	--	--	--	--	0.00351769	-2.1988	down	0.000282312	-2.16134	down	--	--	--
MS.gene007817	MS.gene007817	LOC101506810	0.00175319	-1.65072	down	0.353305	-0.52911	normal	0.102837	1.19939	normal	0.354536	-0.612159	normal	0.668179	0.221866	normal	0.0942353	0.875644	normal
MS.gene00782	MS.gene00782	LOC25486211	--	--	--	1.53148e-14	10.0362	up	2.60733e-11	3.5645	up	2.61482e-06	7.07184	up	1.36449e-20	8.04838	up	0.338184	1.05919	normal
MS.gene007821	MS.gene007821	LOC25502459	0.263383	0.370173	normal	0.000284725	1.04751	up	0.0504568	0.760745	normal	0.00909145	1.05848	up	4.51259e-10	1.47974	up	0.247369	0.461321	normal
MS.gene007822	MS.gene007822	LOC25502460	4.24063e-34	2.65663	up	2.94679e-10	1.62343	up	0.00523044	-0.953158	normal	2.48552e-07	2.05527	up	0.000790764	1.1805	up	0.0251984	-0.830567	normal
MS.gene007827	MS.gene007827	LOC25501112	0.0474347	-1.33204	normal	0.00612351	-1.9814	down	--	--	--	0.804566	-0.300857	normal	6.1859e-06	-3.85006	down	--	--	--
MS.gene007833	MS.gene007833	--	9.04869e-17	3.41024	up	1.70611e-33	4.97426	up	1.19376e-06	1.64244	up	--	--	--	--	--	--	--	--	--
MS.gene007834	MS.gene007834	LOC25479851	0.0748603	-0.430188	normal	3.63255e-15	-1.54616	down	4.42194e-05	-1.03997	down	0.759112	-0.146612	normal	1.18969e-11	-1.53712	down	7.63606e-09	-1.34728	down
MS.gene007836	MS.gene007836	LOC25479856	0.719486	0.277428	normal	0.637073	0.272531	normal	0.940564	0.0758113	normal	0.0041867	1.1711	up	0.00226684	0.915495	normal	0.664617	-0.215503	normal
MS.gene00784	MS.gene00784	LOC25486210	--	--	--	2.71428e-17	7.30821	up	1.0832e-14	7.06885	up	--	--	--	--	--	--	0.685539	1.44011	normal
MS.gene007842	MS.gene007842	LOC25501193	3.25405e-08	-1.12477	down	3.9176e-09	-1.88747	down	0.127669	-0.685184	normal	0.130045	-0.512466	normal	3.54874e-14	-2.0193	down	6.19238e-09	-1.46239	down
MS.gene007847	MS.gene007847	LOC25501262	0.716543	-0.314898	normal	0.0664377	1.10867	normal	0.0125792	1.49588	normal	0.219998	-1.23345	normal	0.522249	0.599155	normal	0.00338218	1.86312	up
MS.gene007852	MS.gene007852	LOC11408450	0.675873	0.164343	normal	0.000383113	-0.883041	normal	0.00213268	-0.972852	normal	0.829921	-0.103784	normal	5.04071e-06	-1.27966	down	6.87566e-05	-1.13208	down
MS.gene007853	MS.gene007853	LOC11408450	0.308677	0.329092	normal	3.47292e-09	-0.957686	normal	0.000145369	-1.21277	down	0.208608	-0.503918	normal	6.04681e-05	-1.11535	down	0.114919	-0.566689	normal
MS.gene007857	MS.gene007857	LOC25501259	--	--	--	0.693729	0.587168	normal	--	--	--	0.78098	-0.428907	normal	6.98756e-05	1.81285	up	0.000762083	2.28044	up
MS.gene00786	MS.gene00786	LOC25486206	0.6576	0.167146	normal	0.703668	0.173687	normal	0.883586	0.0880105	normal	0.405845	-0.72326	normal	0.497496	0.407271	normal	0.00281368	1.16775	up
MS.gene007864	MS.gene007864	--	0.785104	-0.108033	normal	8.83938e-06	1.74927	up	9.94448e-06	1.93692	up	0.0272149	-1.38025	normal	0.0393433	1.05169	normal	6.08167e-14	2.46484	up
MS.gene007865	MS.gene007865	--	0.883062	0.212634	normal	9.3259e-05	3.22989	up	0.000390663	3.09682	up	4.32987e-10	-5.30072	down	0.0299246	1.10216	normal	4.38972e-27	6.4552	up
MS.gene007867	MS.gene007867	LOC25501237	0.898847	-0.107385	normal	0.289113	-0.789149	normal	0.508459	-0.608062	normal	0.293248	-0.723252	normal	9.00602e-07	-2.2964	down	0.0106337	-1.53514	normal
MS.gene007876	MS.gene007876	LOC25501227	0.0165672	-0.929826	normal	1.55776e-06	-1.64948	down	0.352643	-0.646463	normal	0.0163443	-1.35321	normal	3.04489e-05	-1.76012	down	0.658463	-0.363106	normal
MS.gene00788	MS.gene00788	LOC25486204	1.98302e-11	2.05792	up	0.000221502	1.23247	up	0.0757058	-0.744419	normal	0.167894	0.893142	normal	0.98486	0.0111687	normal	0.0870138	-0.840805	normal
MS.gene007882	MS.gene007882	--	7.50485e-05	2.53049	up	1.2316e-26	3.95147	up	0.0372328	1.51314	normal	0.188393	0.954828	normal	2.88113e-20	3.25076	up	1.04433e-06	2.34452	up
MS.gene007884	MS.gene007884	LOC11411910	0.926551	-0.0726243	normal	0.955211	-0.0274299	normal	0.910698	0.112572	normal	0.0620677	0.990509	normal	6.20116e-07	1.31528	up	0.495824	0.369531	normal
MS.gene007886	MS.gene007886	LOC11407439	0.803569	0.265497	normal	0.000898699	1.7662	up	0.0230393	1.56952	normal	--	--	--	1.58424e-05	3.43093	up	0.00130383	3.65256	up
MS.gene00789	MS.gene00789	LOC25486202	5.23242e-37	3.71117	up	1.80666e-14	2.86965	up	0.0466739	-0.76301	normal	0.00426711	1.68287	up	5.50362e-07	2.61174	up	0.0400833	0.97173	normal
MS.gene007890	MS.gene007890	LOC11426353	0.0064734	-1.73085	down	0.523173	-0.504771	normal	--	--	--	--	--	--	--	--	--	--	--	--
MS.gene007891	MS.gene007891	LOC11406369	0.0641483	-0.828721	normal	0.000181079	1.51067	up	3.61879e-11	2.41864	up	1.37705e-05	1.72242	up	2.42669e-28	3.12745	up	6.86129e-05	1.44936	up
MS.gene007892	MS.gene007892	LOC11413544	0.000291687	-0.763185	normal	6.07083e-08	-1.10032	down	0.497344	-0.258523	normal	0.160361	-0.848244	normal	0.000150534	-1.83283	down	0.0941376	-0.937799	normal
MS.gene00790	MS.gene00790	LOC25486201	0.000357924	3.1199	up	--	--	--	0.128831	-1.79707	normal	--	--	--	--	--	--	--	--	--
MS.gene007908	MS.gene007908	LOC25502503	0.000384409	-1.82977	down	0.215433	-0.828895	normal	--	--	--	0.0946486	-1.04795	normal	4.87656e-05	-1.85361	down	--	--	--
MS.gene007911	MS.gene007911	LOC25502510	3.22347e-06	-2.38965	down	8.6205e-06	-1.98547	down	--	--	--	1.09569e-06	-3.46697	down	8.93309e-05	-3.14808	down	--	--	--
MS.gene007917	MS.gene007917	LOC25502512	0.00218197	-2.0445	down	0.203134	-0.941289	normal	--	--	--	0.0108734	-2.49564	normal	0.133633	-1.34786	normal	--	--	--
MS.gene007942	MS.gene007942	LOC25495503	0.000175832	-2.1921	down	7.90633e-19	-4.00635	down	0.0407289	-1.75402	normal	0.00386475	-1.2928	down	8.63694e-05	-1.35364	down	0.972461	-0.0223783	normal
MS.gene007960	MS.gene007960	LOC11408344	0.343636	-0.843801	normal	0.000128005	2.58936	up	2.3115e-06	3.51852	up	--	--	--	1.83219e-05	4.32687	up	3.58085e-07	3.25485	up
MS.gene007962	MS.gene007962	LOC11419055	2.98804e-16	1.40737	up	1.35777e-25	2.74358	up	1.9678e-06	1.41351	up	1.38559e-11	2.13014	up	8.63253e-42	2.96485	up	0.00244676	0.878977	normal
MS.gene007966	MS.gene007966	LOC11418012	0.0225131	-0.776343	normal	2.65362e-17	-2.20302	down	0.00482417	-1.34753	down	0.539131	-0.339601	normal	1.42295e-16	-2.98006	down	2.65307e-11	-2.59627	down
MS.gene007968	MS.gene007968	LOC11418006	0.000386151	-1.08766	down	1.91376e-10	-1.86642	down	0.197924	-0.696096	normal	0.102064	-0.528154	normal	4.22654e-13	-2.30808	down	4.79506e-07	-1.73668	down
MS.gene007972	MS.gene007972	LOC11406780	0.310664	-0.898852	normal	1.59784e-07	-1.7311	down	0.507287	-0.737044	normal	0.956378	0.0890008	normal	3.09007e-07	-2.39063	down	0.00102994	-2.43541	down
MS.gene007973	MS.gene007973	LOC11408335	0.886149	-0.204806	normal	0.253108	0.965764	normal	0.339124	1.26774	normal	0.791071	-0.236324	normal	0.0231092	0.9923	normal	0.000385602	1.26628	up
MS.gene007974	MS.gene007974	LOC11419047	0.0261021	-0.999981	normal	0.00828066	-1.50438	down	0.598527	-0.432175	normal	0.655081	-0.320077	normal	9.47456e-06	-1.35147	down	0.0135965	-0.986018	normal
MS.gene007985	MS.gene007985	LOC11408333	2.76535e-14	3.98143	up	0.00134322	2.86171	up	0.226639	-1.04719	normal	0.000303628	1.81612	up	6.89215e-09	1.84383	up	0.911299	0.0705754	normal
MS.gene007987	MS.gene007987	LOC11413809	--	--	--	0.00489659	2.55063	up	0.760346	0.294515	normal	0.0153964	1.69888	normal	--	--	--	0.763633	-0.282313	normal
MS.gene008000	MS.gene008000	LOC11421033	2.69551e-22	12.3771	up	1.15294e-16	10.5802	up	2.13687e-06	-1.71357	down	--	--	--	2.80247e-07	4.9713	up	0.0439931	1.34824	normal
MS.gene008001	MS.gene008001	LOC11421033	8.09708e-19	11.3213	up	2.58418e-12	9.46906	up	4.29562e-05	-1.77339	down	9.95802e-07	4.43909	up	8.93828e-06	3.48085	up	0.253358	-0.902216	normal
MS.gene008010	MS.gene008010	LOC11406157	0.537861	0.790761	normal	0.688109	0.503845	normal	0.719421	-0.211813	normal	0.520592	-0.380116	normal	0.00182376	-1.26491	down	0.0311099	-0.839334	normal
MS.gene008032	MS.gene008032	LOC11409753	--	--	--	0.000274023	2.43354	up	0.0154446	1.75504	normal	0.00119966	2.49525	up	8.41277e-07	3.07192	up	0.220378	0.622432	normal
MS.gene008040	MS.gene008040	LOC11411370	0.0863177	1.04921	normal	1.72697e-14	2.16213	up	0.0329995	1.1986	normal	--	--	--	--	--	--	--	--	--
MS.gene008043	MS.gene008043	LOC11406763	0.0665071	-2.82401	normal	0.121975	1.26662	normal	0.00131704	4.1851	up	0.629757	-1.90735	normal	5.38854e-07	-10.9664	down	--	--	--
MS.gene008046	MS.gene008046	LOC11415853	0.292484	-0.3543	normal	4.7142e-11	-2.20644	down	1.17091e-05	-1.77782	down	0.521014	-0.581228	normal	0.0327906	-1.3247	normal	0.0693576	-0.702181	normal
MS.gene008055	MS.gene008055	LOC11411269	0.723335	-0.157849	normal	0.202679	0.808978	normal	0.159544	1.0446	normal	0.983068	0.0139692	normal	1.08285e-06	0.979067	normal	2.35568e-05	1.00605	up
MS.gene008060	MS.gene008060	--	1.1726e-07	1.30397	up	0.0250568	0.678182	normal	0.119564	-0.549665	normal	0.0153823	0.859924	normal	0.170484	0.470199	normal	0.331851	-0.344524	normal
MS.gene008064	MS.gene008064	LOC11410348	0.00037033	2.54708	up	3.48871e-08	2.9741	up	0.635224	0.516292	normal	0.00202158	2.04027	up	1.76483e-05	1.70351	up	0.68756	-0.304822	normal
MS.gene008068	MS.gene008068	LOC11405199	0.0632121	0.724452	normal	0.603319	0.259079	normal	0.537914	-0.384929	normal	0.291378	-0.528698	normal	0.000109865	-1.36657	down	0.0846106	-0.794707	normal
MS.gene008069	MS.gene008069	LOC11406674	0.0139095	-0.60363	normal	1.5122e-21	-1.26597	down	0.036782	-0.580308	normal	0.605904	-0.256448	normal	0.00826363	-0.814893	normal	0.0286742	-0.513814	normal
MS.gene008072	MS.gene008072	LOC25489366	0.00947081	-1.01493	down	0.0296779	-0.834462	normal	0.707232	0.257271	normal	0.269167	-0.548259	normal	0.000421012	-1.21084	down	0.175647	-0.619407	normal
MS.gene008073	MS.gene008073	LOC11422605	0.5889	0.143423	normal	0.00105811	1.80487	up	0.00403765	1.74429	up	0.0192186	1.06436	normal	4.5613e-30	3.079	up	2.25287e-10	2.05786	up
MS.gene008075	MS.gene008075	LOC11417979	0.242878	0.380871	normal	0.0516723	0.483677	normal	0.692595	0.185099	normal	0.485318	0.402073	normal	3.07351e-10	1.63318	up	2.83758e-05	1.27083	up
MS.gene008079	MS.gene008079	--	6.85521e-15	1.00477	up	2.8896e-07	1.07734	up	0.682729	0.151055	normal	0.0267051	0.844504	normal	0.000224921	0.943467	normal	0.755966	0.137707	normal
MS.gene008082	MS.gene008082	LOC11408200	--	--	--	2.63841e-05	3.26347	up	1.13127e-08	7.63389	up	--	--	--	0.000363472	4.88024	up	1.16255e-07	5.93056	up
MS.gene008083	MS.gene008083	LOC25489365	0.259982	0.503349	normal	0.972672	0.0359742	normal	0.735511	-0.384451	normal	0.333549	0.94328	normal	0.0465664	-1.48165	normal	2.80257e-11	-2.37531	down
MS.gene008085	MS.gene008085	LOC11406671	0.117098	-0.419558	normal	0.0235876	0.507934	normal	0.000802634	1.006	up	0.603907	-0.528335	normal	0.856021	0.186198	normal	0.472196	0.744749	normal
MS.gene008086	MS.gene008086	LOC11409742	1.00019e-07	-1.03136	down	0.0199345	-0.542148	normal	0.0787594	0.567245	normal	0.82421	-0.15544	normal	0.268212	-0.48647	normal	0.508222	-0.287282	normal
MS.gene008088	MS.gene008088	LOC11408199	0.0804216	-0.60866	normal	4.50188e-14	-1.53821	down	0.00901303	-0.847059	normal	0.919541	-0.0974808	normal	0.137977	-0.676413	normal	0.0647715	-0.529712	normal
MS.gene008089	MS.gene008089	LOC11422602	0.00130367	-1.79209	down	0.00100124	-3.09804	down	--	--	--	--	--	--	--	--	--	--	--	--
MS.gene008092	MS.gene008092	LOC11410341	0.438475	-0.282754	normal	0.001078	-1.0113	down	0.195386	-0.652835	normal	0.964115	-0.0328336	normal	0.0066318	-0.952447	normal	0.0375682	-0.876781	normal
MS.gene008096	MS.gene008096	LOC11411361	1.29289e-13	1.85566	up	0.0531551	0.573936	normal	7.76454e-05	-1.20528	down	0.0182269	1.02476	normal	0.730023	-0.109143	normal	0.00210246	-1.09075	down
MS.gene008098	MS.gene008098	LOC11409740	1.71223e-50	4.76682	up	4.73255e-09	3.11887	up	0.00299885	-1.56919	down	4.18285e-07	3.43513	up	0.00382258	1.76839	up	0.00150043	-1.61972	down
MS.gene008099	MS.gene008099	LOC25493974	0.000355746	-4.471	down	0.0207864	-1.50469	normal	--	--	--	--	--	--	--	--	--	--	--	--
MS.gene008106	MS.gene008106	LOC11415844	5.35717e-06	2.27051	up	2.21987e-06	2.45523	up	0.788385	0.256216	normal	0.591749	0.518349	normal	0.573471	0.49917	normal	0.983195	0.0270945	normal
MS.gene008107	MS.gene008107	LOC11417975	0.0265004	1.15943	normal	5.3274e-13	2.94341	up	5.03277e-06	1.86088	up	0.479406	-0.884912	normal	0.216733	1.06815	normal	0.000484808	1.98545	up
MS.gene00811	MS.gene00811	LOC25486186	0.00270044	1.36178	up	9.3166e-25	-4.41129	down	3.94996e-24	-5.70488	down	0.437419	-0.46307	normal	2.21101e-25	-6.84459	down	4.46649e-18	-6.34707	down
MS.gene008113	MS.gene008113	LOC11419629	0.433835	-0.594275	normal	0.000532174	-1.87426	down	--	--	--	--	--	--	--	--	--	--	--	--
MS.gene008117	MS.gene008117	LOC11408299	3.73575e-19	11.1418	up	5.84371e-15	10.0714	up	0.00353273	-0.994429	normal	4.57144e-06	3.48991	up	0.00659796	2.02803	up	0.00544171	-1.4143	down
MS.gene008118	MS.gene008118	LOC11410338	0.000839544	-3.14242	down	5.86924e-05	-2.17718	down	--	--	--	7.82483e-05	-2.3955	down	1.92063e-08	-3.03063	down	--	--	--
MS.gene008122	MS.gene008122	--	0.37149	0.719741	normal	2.15442e-08	1.6606	up	0.169969	1.03094	normal	0.632016	0.322866	normal	0.000184322	1.48321	up	0.0015215	1.20301	up
MS.gene008124	MS.gene008124	LOC11406663	0.673954	0.461406	normal	0.00707827	1.57152	up	0.103464	1.20311	normal	0.903469	0.298315	normal	0.000883056	2.20559	up	0.066479	1.95251	normal
MS.gene008126	MS.gene008126	LOC11415837	0.459406	0.205639	normal	0.157073	-0.908075	normal	0.158606	-1.03088	normal	0.772148	-0.159457	normal	7.36377e-05	-1.09005	down	0.00233934	-0.886553	normal
MS.gene008137	MS.gene008137	LOC11406661	--	--	--	--	--	--	--	--	--	0.371508	-0.717831	normal	0.134017	0.657766	normal	0.00872618	1.41658	up
MS.gene008138	MS.gene008138	LOC11411250	0.186139	1.11221	normal	1.17181e-11	2.53293	up	0.0500288	1.48232	normal	0.651386	-0.475946	normal	0.00233469	1.67467	up	2.75045e-06	2.18113	up
MS.gene008143	MS.gene008143	--	0.453658	0.409408	normal	6.61797e-05	-1.69231	down	0.000736374	-2.02761	down	0.590933	-0.293035	normal	3.44381e-05	-2.06568	down	0.00117814	-1.72975	down
MS.gene008144	MS.gene008144	LOC11422592	1.31858e-05	-3.01193	down	0.15033	-2.00636	normal	--	--	--	--	--	--	--	--	--	--	--	--
MS.gene008145	MS.gene008145	LOC11422591	8.66841e-06	-1.39856	down	0.00126557	-1.03771	down	0.480329	0.438024	normal	--	--	--	--	--	--	--	--	--
MS.gene008147	MS.gene008147	LOC11406660	0.504217	-0.218078	normal	6.60945e-06	-1.6757	down	0.00280186	-1.38022	down	0.976348	0.0219337	normal	1.08285e-06	-1.65686	down	1.1877e-05	-1.63808	down
MS.gene008148	MS.gene008148	LOC25489355	0.0199751	-0.829644	normal	0.00576039	-1.16594	down	0.752506	-0.256652	normal	0.491825	-0.853515	normal	0.366225	-0.626451	normal	0.79777	0.272564	normal
MS.gene008149	MS.gene008149	LOC25489354	0.110913	-0.338427	normal	0.00378324	0.522261	normal	0.000147562	0.937362	normal	0.866158	0.116137	normal	1.6751e-12	1.39547	up	4.49999e-06	1.31868	up
MS.gene008153	MS.gene008153	LOC25489346	0.148651	1.02835	normal	0.618121	-0.638169	normal	0.174595	-1.59066	normal	0.835489	-0.310325	normal	0.00888626	-2.80913	down	--	--	--
MS.gene008156	MS.gene008156	LOC25489342	0.00413119	-1.06829	down	0.24386	-1.37748	normal	0.904176	-0.238353	normal	0.534487	-0.330931	normal	0.0575372	-0.757985	normal	0.413907	-0.383256	normal
MS.gene008157	MS.gene008157	--	--	--	--	--	--	--	--	--	--	0.000309372	1.58952	up	4.64431e-15	2.27846	up	0.0912785	0.730456	normal
MS.gene008162	MS.gene008162	LOC25489333	0.615317	-0.57042	normal	0.943821	-0.0635391	normal	0.692344	0.576352	normal	0.0141033	-1.17604	normal	2.08833e-09	-2.77693	down	0.0284746	-1.56025	normal
MS.gene008164	MS.gene008164	LOC25489329	0.526263	-0.373573	normal	3.11296e-13	-1.27254	down	0.136823	-0.811606	normal	0.986	0.0253613	normal	0.73295	-0.237967	normal	0.734754	-0.215264	normal
MS.gene008166	MS.gene008166	LOC112419854	0.0274733	-0.875496	normal	6.45401e-10	-2.05744	down	0.0877417	-1.10348	normal	0.402071	-0.90999	normal	0.0889095	-1.25466	normal	0.83004	-0.297785	normal
MS.gene008172	MS.gene008172	LOC25489323	7.18028e-29	2.12716	up	1.53431e-10	1.71727	up	0.409867	-0.33093	normal	0.244975	0.859223	normal	0.0134466	0.825251	normal	0.987468	0.0137058	normal
MS.gene008177	MS.gene008177	LOC25489318	0.478419	-0.281428	normal	0.00440243	-0.966413	normal	0.259779	-0.607134	normal	0.65923	-0.311436	normal	0.00572189	-1.07148	down	0.153128	-0.71548	normal
MS.gene008179	MS.gene008179	LOC25489317	3.16541e-05	-1.14941	down	0.0129199	-0.614591	normal	0.163131	0.612339	normal	0.00213038	-1.16874	down	5.96706e-10	-2.48084	down	0.00553527	-1.26806	down
MS.gene008193	MS.gene008193	LOC25489296	0.464985	0.359842	normal	0.0195561	0.910604	normal	0.139405	0.63499	normal	0.214038	0.719871	normal	0.000342953	1.40122	up	0.0162787	0.721759	normal
MS.gene008205	MS.gene008205	LOC25489285	--	--	--	--	--	--	--	--	--	0.0566139	-1.31107	normal	0.0248441	1.07242	normal	2.363e-06	2.42296	up
MS.gene008206	MS.gene008206	LOC25489284	--	--	--	--	--	--	--	--	--	--	--	--	9.20884e-05	2.0776	up	1.86564e-06	2.82515	up
MS.gene008213	MS.gene008213	LOC25489281	0.37382	-0.450869	normal	0.00325579	-1.61619	down	0.145997	-1.08944	normal	0.752775	-0.354865	normal	0.0873614	-1.10727	normal	0.280691	-0.701208	normal
MS.gene008217	MS.gene008217	LOC25489275	0.847837	0.308313	normal	0.752505	0.589322	normal	0.876347	0.37229	normal	0.536583	-0.347561	normal	0.00289301	-1.20177	down	0.119373	-0.81136	normal
MS.gene008219	MS.gene008219	LOC25489272	--	--	--	--	--	--	0.63499	-1.01919	normal	3.0936e-06	3.49465	up	--	--	--	0.168753	-1.12757	normal
MS.gene00822	MS.gene00822	LOC25486172	0.203683	-1.03085	normal	0.0286627	-2.38254	normal	--	--	--	0.116025	-1.09596	normal	0.00134772	-2.48942	down	--	--	--
MS.gene008225	MS.gene008225	LOC25489270	--	--	--	1.2538e-13	4.12396	up	0.116759	1.66346	normal	0.486629	1.04179	normal	0.621308	0.705849	normal	0.801958	-0.312005	normal
MS.gene008226	MS.gene008226	LOC25489268	--	--	--	--	--	--	--	--	--	0.191047	-1.50372	normal	8.39388e-06	-3.32325	down	--	--	--
MS.gene00824	MS.gene00824	LOC25486170	0.968067	0.0350837	normal	5.82073e-06	1.78275	up	0.000254736	1.81877	up	--	--	--	--	--	--	--	--	--
MS.gene008243	MS.gene008243	LOC25489235	0.428288	-0.413519	normal	0.20539	-0.558928	normal	0.945438	-0.0661624	normal	0.106404	-0.493685	normal	0.00209506	-1.00685	down	0.241275	-0.468843	normal
MS.gene008246	MS.gene008246	LOC25489240	0.98832	0.013062	normal	0.15199	-0.859273	normal	--	--	--	0.280732	0.635451	normal	0.00233796	-1.25829	down	9.04523e-05	-1.84897	down
MS.gene008248	MS.gene008248	LOC25489243	2.83295e-05	-1.08109	down	1.90279e-10	-1.51473	down	0.464614	-0.352286	normal	0.652213	-0.195941	normal	1.33753e-16	-2.21206	down	4.91797e-14	-1.97173	down
MS.gene008249	MS.gene008249	--	--	--	--	--	--	--	--	--	--	0.872935	0.158561	normal	0.0109777	-1.48957	normal	0.00939827	-1.60255	down
MS.gene008266	MS.gene008266	LOC11410322	0.00231519	-1.6437	down	0.112438	-0.850231	normal	--	--	--	--	--	--	--	--	--	--	--	--
MS.gene00827	MS.gene00827	LOC25486162	6.45752e-16	-1.93401	down	6.31127e-05	-1.11986	down	0.0301253	0.892368	normal	0.250867	-0.527949	normal	0.0673182	-0.716409	normal	0.782176	-0.150067	normal
MS.gene008273	MS.gene008273	LOC11409120	0.000209521	1.64116	up	0.222822	0.763957	normal	0.280141	-0.799805	normal	--	--	--	--	--	--	--	--	--
MS.gene008276	MS.gene008276	LOC107825453	0.199101	-0.900823	normal	0.427136	-0.566513	normal	0.741732	0.410903	normal	0.00782685	-1.1926	down	2.01585e-13	-3.47608	down	0.000672519	-2.24244	down
MS.gene008278	MS.gene008278	LOC11411339	0.295742	0.794106	normal	0.55996	-0.561312	normal	0.260158	-1.28426	normal	0.797459	-0.409531	normal	0.00142521	-2.4491	down	--	--	--
[truncated: 35,336 more rows]
