# Supplementary material for: Analysis on morphological characteristics and identification of candidate genes during the flowering development of alfalfa
Source: Front Plant Sci. 2024 Aug 13;15:1426838. doi: 10.3389/fpls.2024.1426838 (PMC11347289; doi:10.3389/fpls.2024.1426838)
Supplement: Supplementary file 7 [file Table6.xlsx]

## Sheet: Sheet1
Table S6. Analysis of the expression of 19 SnRK2 genes that related to ABA
GeneID	G5-1-1_FPKM	G5-1-2_FPKM	G5-1-3_FPKM	G5-2-1_FPKM	G5-2-2_FPKM	G5-2-3_FPKM	G5-3-1_FPKM	G5-3-2_FPKM	G5-3-3_FPKM	MG5-1-1_FPKM	MG5-1-2_FPKM	MG5-1-3_FPKM	MG5-2-1_FPKM	MG5-2-2_FPKM	MG5-2-3_FPKM	MG5-3-1_FPKM	MG5-3-2_FPKM	MG5-3-3_FPKM
MS.gene010399	2.33398	2.12696	1.92046	0.64372	0.552658	0.18596	1.05703	2.0232	0.815063	3.62432	8.58627	6.43111	0.614779	0.765675	1.40595	2.44268	3.28452	3.78416
MS.gene013244	7.66153	6.02945	7.10513	2.66037	3.53726	4.46087	5.38346	7.25387	7.8255	5.31386	7.61846	7.39521	6.27125	8.08288	7.37599	9.20811	9.28951	14.974
MS.gene02399	0.802628	1.26991	1.7234	0.682149	0.141638	0.656481	0.21369	0.434459	0.43914	2.62349	1.64618	2.09864	0.691892	1.34853	0.30424	0.600846	0.590074	0.42307
MS.gene026409	4.28428	4.92614	3.30868	1.91358	4.08086	2.97658	6.26536	9.83658	9.75281	0	0.246009	0	0	0	0	0.13042	0.246676	0.282587
MS.gene030542	4.37464	3.69524	8.6545	7.88643	4.47242	4.82801	1.67668	0.557948	1.82728	7.01786	5.2554	7.54263	4.26836	6.03184	4.2672	1.08791	1.97493	2.57073
MS.gene030841	3.4143	1.34405	1.96951	24.0961	6.57816	11.201	5.03651	10.6306	10.9445	5.61656	3.10319	5.27826	7.41965	7.31274	6.63962	6.04765	11.4837	6.61215
MS.gene035840	2.67756	2.84388	1.35137	2.74696	1.02869	0.896959	4.83084	2.23545	6.21818	0.392217	1.6134	1.18464	2.87416	2.43481	0.977597	3.58928	4.34713	2.54859
MS.gene040840	1.95951	1.43723	1.76748	2.76136	0.742633	1.42115	2.03281	2.12814	2.79405	1.73048	2.15566	2.36382	0.464244	1.18876	1.27412	3.06325	3.155	2.54329
MS.gene041130	4.03043	5.89354	5.07103	1.28596	0.812953	0.706317	2.75974	3.10617	2.2727	4.04532	4.8575	3.02794	2.14778	2.52915	4.06107	3.32957	3.16859	3.09394
MS.gene043911	1.69703	1.71867	1.08177	1.56655	0.941942	0.696049	3.05849	2.75767	4.24273	1.11767	1.32414	0.714878	0.815564	0.960631	1.26499	3.54883	4.15964	2.73251
MS.gene049215	1.6724	2.79994	2.21166	2.53104	3.2982	4.32239	4.86693	6.85335	4.63697	5.05337	7.20313	7.00582	6.10213	7.76186	7.08142	8.84512	4.14264	6.73829
MS.gene050081	3.00183	2.73028	2.52441	1.42064	1.54566	1.65915	5.43286	5.20276	3.61823	1.26474	2.43188	2.25684	0.866204	1.03374	1.74769	3.70683	7.10845	2.53863
MS.gene061060	4.95549	6.28232	4.79298	1.86797	1.79617	2.75667	6.71887	6.73906	4.92349	9.47241	15.7425	10.2538	3.59111	6.52681	7.10015	13.7765	17.1177	15.1133
MS.gene061667	6.63681	7.59952	8.10886	5.29209	2.6921	3.26887	14.7184	18.0451	16.1496	11.2044	17.2431	12.385	3.78142	9.16656	6.20312	17.1933	18.5541	19.1608
MS.gene061812	1.01658	0.91812	1.35293	2.13538	6.79704	5.57702	2.35344	2.69015	7.33762	4.25571	3.39197	1.25955	5.33191	1.78917	1.24725	5.07132	2.55604	3.29072
MS.gene28575	26.1068	21.6337	20.0536	12.003	10.219	11.5852	19.7261	25.1112	23.8414	14.8744	17.9361	17.9366	11.5094	24.5283	18.9866	31.9746	26.3567	26.4411
MS.gene57326	2.91587	5.08796	0.650452	3.01699	8.64408	3.63423	2.44961	5.69627	9.55517	1.535	1.36062	3.30626	7.72276	5.94971	5.90141	8.11861	4.05851	7.95064
MS.gene64068	2.72814	2.18587	1.65355	0.89011	1.56897	1.62619	3.81349	3.56817	4.24306	1.992	3.73678	2.03188	0.949759	0.783845	1.5848	3.69862	7.0454	4.32641
MS.gene70142	12.7358	11.053	8.24572	9.02466	8.08854	8.05824	1.93226	5.37205	2.05072	5.67352	10.5263	11.7646	9.87563	6.71872	9.54059	1.58294	3.5594	4.11142
