# Supplementary material for: Analysis on morphological characteristics and identification of candidate genes during the flowering development of alfalfa
Source: Front Plant Sci. 2024 Aug 13;15:1426838. doi: 10.3389/fpls.2024.1426838 (PMC11347289; doi:10.3389/fpls.2024.1426838)
Supplement: Supplementary file 8 [file Table7.xlsx]

## Sheet: Sheet1
Table S7. Candidate gene information regulating flower development
CRE1	G5-1-1_FPKM	G5-1-2_FPKM	G5-1-3_FPKM	G5-2-1_FPKM	G5-2-2_FPKM	G5-2-3_FPKM	G5-3-1_FPKM	G5-3-2_FPKM	G5-3-3_FPKM	MG5-1-1_FPKM	MG5-1-2_FPKM	MG5-1-3_FPKM	MG5-2-1_FPKM	MG5-2-2_FPKM	MG5-2-3_FPKM	MG5-3-1_FPKM	MG5-3-2_FPKM	MG5-3-3_FPKM
MS.gene020891	1.90218	1.40727	2.59758	1.4063	1.01821	1.43746	0.673628	0.63046	0.638005	1.40137	1.1728	1.05856	0.52753	0.829487	0.64897	0.37105	0.497614	0.376628
MS.gene38054	1.50799	1.6295	1.90728	1.5121	1.13518	1.52313	0.085993	0.185623	0.345619	1.93126	1.90848	2.15894	1.10489	1.21156	0.936003	0.61595	0.543696	0.91731
NewGene_13951	0.864128	0.554713	0.508529	1.29157	0.352026	0.673462	1.15468	1.52003	1.698	0.144669	0.446935	0.335027	0.233569	0.202798	0.311694	0	0.3633	0.414608
AUX/IAA	G5-1-1_FPKM	G5-1-2_FPKM	G5-1-3_FPKM	G5-2-1_FPKM	G5-2-2_FPKM	G5-2-3_FPKM	G5-3-1_FPKM	G5-3-2_FPKM	G5-3-3_FPKM	MG5-1-1_FPKM	MG5-1-2_FPKM	MG5-1-3_FPKM	MG5-2-1_FPKM	MG5-2-2_FPKM	MG5-2-3_FPKM	MG5-3-1_FPKM	MG5-3-2_FPKM	MG5-3-3_FPKM
MS.gene036157	41.8428	29.9775	40.0096	88.8665	91.0209	74.6472	56.0646	107.683	159.551	52.801	32.2233	40.1015	104.9	145.213	126.556	127.891	120.656	295.201
MS.gene062256	18.6686	12.5606	18.1854	31.3422	37.0129	35.0487	39.7105	31.9961	77.2015	52.1252	5.93747	20.7934	59.4617	146.289	113.71	112.741	89.5756	112.326
MS.gene07402	21.2175	19.0869	23.7554	38.7354	53.2162	86.7237	44.4468	83.781	85.1599	42.7714	10.1603	14.0344	40.1958	99.7188	78.01	90.8341	62.9726	71.0985
MS.gene39912	36.6011	25.4576	37.1901	71.0507	76.9226	60.0769	45.7043	91.6595	149.834	49.1815	17.127	37.2818	98.6637	134.827	118.39	173.014	78.9374	63.2537
MS.gene49350	36.0655	25.3137	13.0764	69.829	32.3018	58.468	44.5169	86.9933	69.1704	49.0722	28.7547	36.5135	96.1396	131.325	115.474	166.78	84.2037	38.7691
MS.gene49351	2.78256	5.28432	5.33073	16.1002	18.4031	15.6571	12.8677	14.5271	14.2927	2.47728	6.40756	3.31771	11.1535	7.78605	11.8886	9.49593	12.4498	12.5838
MS.gene85573	3.77821	8.47101	11.368	14.4807	23.27	39.5095	21.1189	42.6679	44.0649	12.7595	5.53482	0.386827	24.5245	98.9288	72.1239	72.0052	59.4862	85.6599
ARF	G5-1-1_FPKM	G5-1-2_FPKM	G5-1-3_FPKM	G5-2-1_FPKM	G5-2-2_FPKM	G5-2-3_FPKM	G5-3-1_FPKM	G5-3-2_FPKM	G5-3-3_FPKM	MG5-1-1_FPKM	MG5-1-2_FPKM	MG5-1-3_FPKM	MG5-2-1_FPKM	MG5-2-2_FPKM	MG5-2-3_FPKM	MG5-3-1_FPKM	MG5-3-2_FPKM	MG5-3-3_FPKM
MS.gene002513	9.52156	4.05861	5.15068	0.984318	1.14692	1.06148	0.124894	0.947475	0.927301	5.92291	5.27908	5.07446	2.01089	1.9409	1.51218	0.790789	1.03204	0.412928
MS.gene055251	7.29946	5.75819	8.82836	1.21371	0.378623	0.344959	1.54955	1.43006	1.12934	4.07105	4.53418	6.49583	0.825687	0.856042	0.404774	1.13173	0.753737	0.609329
MS.gene067275	8.92794	8.45803	11.0167	1.15225	0.948956	1.18798	0.388314	1.07448	0.760101	4.91907	6.66432	7.68687	1.01111	0.759868	0.740891	0.191796	0.126557	0.156257
MS.gene068363	6.78337	6.16023	8.34872	0.875263	0.49896	0.428505	0.409974	0.734483	0.34793	18.7389	17.4472	22.2061	2.51052	1.67842	2.30625	0.810722	0.580207	0.506487
MS.gene46156	3.44829	3.18362	4.25806	0.192615	0.106823	0.209774	0.428525	0.500837	0.355063	2.14512	1.37992	1.58343	0.185541	0.486837	0.169062	0.245801	0.257708	0.248182
MS.gene59517	2.02716	1.67207	2.64045	0	0.083329	0.208391	0.106791	0.200173	0.044796	4.00618	5.88062	6.16174	0.43012	0.743732	0.900582	0.160022	0.048227	0.144341
MS.gene63996	2.18887	3.58513	4.95307	0.700518	0.797213	0.474208	0.927292	1.5908	1.15394	2.72182	2.61143	4.2446	0.664846	0.55839	1.06797	0.619574	0.397602	0.743209
MS.gene96836	1.2565	1.05291	1.35782	0.105249	0.166716	0.274312	0.312567	0.21924	0.474652	2.79899	2.5174	3.83607	0.133754	0.97884	0.509838	0.501121	0.403744	0.757622
MS.gene99603	2.89533	2.52033	3.08241	0.212143	0.176516	0.395354	0.583295	0.302103	0.482648	7.23361	7.27104	10.7085	2.1227	1.4743	1.81584	1.9455	1.4791	1.61924
DELLA	G5-1-1_FPKM	G5-1-2_FPKM	G5-1-3_FPKM	G5-2-1_FPKM	G5-2-2_FPKM	G5-2-3_FPKM	G5-3-1_FPKM	G5-3-2_FPKM	G5-3-3_FPKM	MG5-1-1_FPKM	MG5-1-2_FPKM	MG5-1-3_FPKM	MG5-2-1_FPKM	MG5-2-2_FPKM	MG5-2-3_FPKM	MG5-3-1_FPKM	MG5-3-2_FPKM	MG5-3-3_FPKM
MS.gene031833	0.948074	1.10963	0.626519	2.85452	2.30863	2.11494	0.123507	0.029263	0.041928	0.596551	0.567918	0.437006	0.685913	1.38637	0.289476	0	0.119134	0.023868
MS.gene032055	107.985	112.561	113.122	24.9999	26.2032	24.909	36.29	31.3286	24.2041	79.9923	75.9395	72.8082	34.0627	37.9153	40.1559	44.0566	51.3544	49.1878
MS.gene052091	0.386634	0.871176	0.46478	0.716467	1.36104	1.19369	3.35611	2.05489	1.75767	1.04934	0.822682	0.606281	0.584644	0.355054	0.594087	1.13288	1.94166	2.48061
MS.gene052095	5.2214	4.86259	5.32617	1.10598	0.963297	1.56774	0.784534	1.00782	0.192229	2.55892	2.10695	1.85232	1.02805	2.33907	1.64743	1.0833	1.09244	1.95911
MS.gene31133	26.1929	23.0243	19.1922	7.77881	6.74194	6.04973	3.14704	5.794	7.51634	33.9156	22.7638	29.954	20.196	20.3823	12.9183	24.9127	11.1481	11.4543
MS.gene92805	1.20173	1.42877	1.53316	0.254886	0.15676	0.177472	0.091017	0.213493	0.036453	0.413188	1.36559	1.3742	0.57304	0.46416	0.163701	0.206258	0	0.17969
NewGene_36316	121.452	134.102	124.802	30.6266	33.9714	33.4922	37.598	36.4114	39.2381	108.68	96.7652	95.1455	41.0704	80.5545	51.2363	83.2315	56.177	64.2893
GID1	G5-1-1_FPKM	G5-1-2_FPKM	G5-1-3_FPKM	G5-2-1_FPKM	G5-2-2_FPKM	G5-2-3_FPKM	G5-3-1_FPKM	G5-3-2_FPKM	G5-3-3_FPKM	MG5-1-1_FPKM	MG5-1-2_FPKM	MG5-1-3_FPKM	MG5-2-1_FPKM	MG5-2-2_FPKM	MG5-2-3_FPKM	MG5-3-1_FPKM	MG5-3-2_FPKM	MG5-3-3_FPKM
MS.gene042778	0	0	0.129324	11.6851	18.7936	17.0067	9.87055	10.8432	6.68562	2.88822	0.200399	0.208585	16.8202	7.98181	17.4464	5.22215	9.71014	3.86993
MS.gene062670	0	0	0.044667	11.8938	21.6885	12.0756	11.0284	8.46267	6.3239	1.36133	0	0.122381	10.2807	3.72424	9.1345	3.67427	5.87224	3.4747
MS.gene068460	4.43412	3.59641	4.32463	7.44155	8.30697	6.28103	4.84837	10.8404	12.0499	1.72112	0.89718	1.49208	4.73151	7.134	4.9624	9.4808	7.34354	6.69349
MS.gene069282	43.6296	45.8439	34.5233	10.3282	10.2199	12.7401	4.30261	3.01769	2.81896	33.3439	29.5384	16.0946	9.51895	5.87368	11.2086	4.61693	1.57174	2.02631
MS.gene074136	1.9104	1.73274	1.62556	13.1636	15.1876	19.1301	7.5668	8.69615	4.53343	1.99564	1.19824	1.59554	22.2955	9.54775	15.9351	5.83666	7.96391	4.36827
MS.gene47102	0.968441	1.10461	0.881113	8.21256	10.7132	15.4441	4.46534	5.24529	2.63515	3.89312	1.03726	1.13805	17.2284	5.61468	10.9014	2.6241	5.00064	2.96856
MS.gene54236	0	0	0	25.043	32.6641	24.721	15.7525	18.5243	8.30527	2.94475	0.01808	0.100108	18.4475	8.75411	21.8414	7.54648	10.364	5.94375
MS.gene55462	0.596214	0.39464	0.616402	5.13424	6.36003	2.3975	2.91936	3.54737	1.32459	0.622315	0.650619	0.440107	4.77846	3.718	7.10838	4.43541	2.54818	2.48531
MS.gene90928	17.0275	13.1431	13.2689	1.80683	3.481	4.2198	1.83296	1.62754	1.1092	21.1276	20.2563	10.9279	7.1518	3.91761	7.5611	2.84933	0.892754	2.03447
IAA	G5-1-1_FPKM	G5-1-2_FPKM	G5-1-3_FPKM	G5-2-1_FPKM	G5-2-2_FPKM	G5-2-3_FPKM	G5-3-1_FPKM	G5-3-2_FPKM	G5-3-3_FPKM	MG5-1-1_FPKM	MG5-1-2_FPKM	MG5-1-3_FPKM	MG5-2-1_FPKM	MG5-2-2_FPKM	MG5-2-3_FPKM	MG5-3-1_FPKM	MG5-3-2_FPKM	MG5-3-3_FPKM
MS.gene062131	0.20396	0	0.489208	107.366	107.719	125.897	68.2676	71.9233	41.3062	20.3059	2.48451	2.18563	229.779	93.2469	190.16	72.2705	88.6723	43.3726
MS.gene85358	0.143623	0.338974	0.436968	62.5238	73.0848	72.7547	38.075	36.7593	27.6248	4.55844	1.31755	1.1297	45.0239	20.9258	37.4319	15.048	16.7235	8.34471
BSK	G5-1-1_FPKM	G5-1-2_FPKM	G5-1-3_FPKM	G5-2-1_FPKM	G5-2-2_FPKM	G5-2-3_FPKM	G5-3-1_FPKM	G5-3-2_FPKM	G5-3-3_FPKM	MG5-1-1_FPKM	MG5-1-2_FPKM	MG5-1-3_FPKM	MG5-2-1_FPKM	MG5-2-2_FPKM	MG5-2-3_FPKM	MG5-3-1_FPKM	MG5-3-2_FPKM	MG5-3-3_FPKM
MS.gene023870	2.63315	1.67161	1.73046	4.35157	2.23966	2.82167	3.447	4.99705	5.76	3.61259	2.4356	2.28241	5.45343	7.76148	3.59357	8.51272	8.38522	9.25328
MS.gene27729	4.65835	3.70354	4.04383	5.01702	5.56132	5.13932	6.43934	9.68815	7.75984	3.74845	3.7542	4.29417	7.64473	13.3995	7.49789	13.9084	11.8548	12.2101
SNRK2	G5-1-1_FPKM	G5-1-2_FPKM	G5-1-3_FPKM	G5-2-1_FPKM	G5-2-2_FPKM	G5-2-3_FPKM	G5-3-1_FPKM	G5-3-2_FPKM	G5-3-3_FPKM	MG5-1-1_FPKM	MG5-1-2_FPKM	MG5-1-3_FPKM	MG5-2-1_FPKM	MG5-2-2_FPKM	MG5-2-3_FPKM	MG5-3-1_FPKM	MG5-3-2_FPKM	MG5-3-3_FPKM
MS.gene010399	2.33398	2.12696	1.92046	0.64372	0.552658	0.18596	1.05703	2.0232	0.815063	3.62432	8.58627	6.43111	0.614779	0.765675	1.40595	2.44268	3.28452	3.78416
MS.gene013244	7.66153	6.02945	7.10513	2.66037	3.53726	4.46087	5.38346	7.25387	7.8255	5.31386	7.61846	7.39521	6.27125	8.08288	7.37599	9.20811	9.28951	14.974
MS.gene02399	0.802628	1.26991	1.7234	0.682149	0.141638	0.656481	0.21369	0.434459	0.43914	2.62349	1.64618	2.09864	0.691892	1.34853	0.30424	0.600846	0.590074	0.42307
MS.gene026409	4.28428	4.92614	3.30868	1.91358	4.08086	2.97658	6.26536	9.83658	9.75281	0	0.246009	0	0	0	0	0.13042	0.246676	0.282587
MS.gene030542	4.37464	3.69524	8.6545	7.88643	4.47242	4.82801	1.67668	0.557948	1.82728	7.01786	5.2554	7.54263	4.26836	6.03184	4.2672	1.08791	1.97493	2.57073
MS.gene030841	3.4143	1.34405	1.96951	24.0961	6.57816	11.201	5.03651	10.6306	10.9445	5.61656	3.10319	5.27826	7.41965	7.31274	6.63962	6.04765	11.4837	6.61215
MS.gene035840	2.67756	2.84388	1.35137	2.74696	1.02869	0.896959	4.83084	2.23545	6.21818	0.392217	1.6134	1.18464	2.87416	2.43481	0.977597	3.58928	4.34713	2.54859
MS.gene040840	1.95951	1.43723	1.76748	2.76136	0.742633	1.42115	2.03281	2.12814	2.79405	1.73048	2.15566	2.36382	0.464244	1.18876	1.27412	3.06325	3.155	2.54329
MS.gene041130	4.03043	5.89354	5.07103	1.28596	0.812953	0.706317	2.75974	3.10617	2.2727	4.04532	4.8575	3.02794	2.14778	2.52915	4.06107	3.32957	3.16859	3.09394
MS.gene043911	1.69703	1.71867	1.08177	1.56655	0.941942	0.696049	3.05849	2.75767	4.24273	1.11767	1.32414	0.714878	0.815564	0.960631	1.26499	3.54883	4.15964	2.73251
MS.gene049215	1.6724	2.79994	2.21166	2.53104	3.2982	4.32239	4.86693	6.85335	4.63697	5.05337	7.20313	7.00582	6.10213	7.76186	7.08142	8.84512	4.14264	6.73829
MS.gene050081	3.00183	2.73028	2.52441	1.42064	1.54566	1.65915	5.43286	5.20276	3.61823	1.26474	2.43188	2.25684	0.866204	1.03374	1.74769	3.70683	7.10845	2.53863
MS.gene061060	4.95549	6.28232	4.79298	1.86797	1.79617	2.75667	6.71887	6.73906	4.92349	9.47241	15.7425	10.2538	3.59111	6.52681	7.10015	13.7765	17.1177	15.1133
MS.gene061667	6.63681	7.59952	8.10886	5.29209	2.6921	3.26887	14.7184	18.0451	16.1496	11.2044	17.2431	12.385	3.78142	9.16656	6.20312	17.1933	18.5541	19.1608
MS.gene061812	1.01658	0.91812	1.35293	2.13538	6.79704	5.57702	2.35344	2.69015	7.33762	4.25571	3.39197	1.25955	5.33191	1.78917	1.24725	5.07132	2.55604	3.29072
MS.gene28575	26.1068	21.6337	20.0536	12.003	10.219	11.5852	19.7261	25.1112	23.8414	14.8744	17.9361	17.9366	11.5094	24.5283	18.9866	31.9746	26.3567	26.4411
MS.gene57326	2.91587	5.08796	0.650452	3.01699	8.64408	3.63423	2.44961	5.69627	9.55517	1.535	1.36062	3.30626	7.72276	5.94971	5.90141	8.11861	4.05851	7.95064
MS.gene64068	2.72814	2.18587	1.65355	0.89011	1.56897	1.62619	3.81349	3.56817	4.24306	1.992	3.73678	2.03188	0.949759	0.783845	1.5848	3.69862	7.0454	4.32641
MS.gene70142	12.7358	11.053	8.24572	9.02466	8.08854	8.05824	1.93226	5.37205	2.05072	5.67352	10.5263	11.7646	9.87563	6.71872	9.54059	1.58294	3.5594	4.11142
